# Supplementary material for: Transcription Factor BnaC04.MYB89 Negatively Regulates Seed Fatty Acid Biosynthesis in Brassica napus
Source: Plants (Basel). 2025 Nov 16;14(22):3495. doi: 10.3390/plants14223495 (PMC12656447; doi:10.3390/plants14223495)
Supplement: Supplementary file 1 [file plants-14-03495-s001.zip]

Archive with 3 entries (2 files):
- plants-3959546-supplementary/
- plants-3959546-supplementary/Supplementary data (Figure S1-S4).pdf
- plants-3959546-supplementary/Supplementary data (Table S1-S3).xlsx
