# Supplementary material for: Transcription Factor BnaC04.MYB89 Negatively Regulates Seed Fatty Acid Biosynthesis in Brassica napus
Source: Plants (Basel). 2025 Nov 16;14(22):3495. doi: 10.3390/plants14223495 (PMC12656447; doi:10.3390/plants14223495)
Supplement: Supplementary file 1 [file plants-14-03495-s001.zip › plants-3959546-supplementary/Supplementary data (Table S1-S3).xlsx]

## Sheet: Supplementary Table S1
Table S1. Primers used in this study
Primer name	Primer sequence (5'- 3')	Annotation
BnaC04.MYB89_Fs	ATGATGCATCAAGAGAACAAGAAGAAGCAT	specific primers for nested PCR
BnaC04.MYB89_Rs	AGAAGCTCCAACCCCGAGA
pGreen-BnaC04.MYB89-OE-F-EcoRI	GATAAGCTTGATATCgaattcATGATGCATCAAGAGAACAAG	cloned primers for pGreen-35S::BnaC04.MYB89-6HA construct
pGreen-BnaC04.MYB89-OE-R-PstI	AGTGGATCCCCCGGGctgcagAGAAGCTCCAACCCCGAGA
pCAMBIA-BnaC04.MYB89-OE-F-KpnI	TCTAGAGGATCCCCGggtaccATGATGCATCAAGAGAACAAG	cloned primers for pCAMBIA-35S::BnaC04.MYB89-6HA construct
pCAMBIA-BnaC04.MYB89-OE-R-SpeI	GTATGGGTAACTAGAactagtAGAAGCTCCAACCCCGAGA
BnaC04.MYB89-GFP-F-EcoRI	GATAAGCTTGATATCgaattcATGATGCATCAAGAGAACAAG	cloned primers for pGreen-35S::BnaC04.MYB89-GFP construct
BnaC04.MYB89-GFP-R-PstI	AGTGGATCCCCCGGGctgcagAGAAGCTCCAACCCCGAGA
BnaC04.MYB89-HY107-F-ClaI	GTCGAGGTCGACGGTatcgatCCATACTTTCAAAGCGCGAGATA	ProBnaC04.MYB89::GUS construct
BnaC04.MYB89-HY107-R-SpeI	AAGGGACTGTCTAGAactagtCTTTCTTTTATTACAGAGCTCTC
pGreen_F	GACCCTTCCTCTATATAAGGAAGTTC	It seperately combines with each abovementioned R primer to genotype the corresponding construct
pCAMBIA_F	GTCACTTTATTGTGAAGATAGTGG	It seperately combines with each abovementioned R primer to genotype the corresponding construct
HY107_F	TCGAGGTCGACGGTATCGAT	It seperately combines with each abovementioned R primer to genotype the corresponding construct
AtEF1αA4-F	CTGGAGGTTTTGAGGCTGGTA	RT-qPCR
AtEF1αA4-R	CCAAGGGTGAAAGCAAGAAGA
BnaC04.MYB89-qRT-F	TGCATCAAGAGAACAAGAAGAAGC	RT-qPCR
BnaC04.MYB89-qRT-R	CACTTCTTAGGACCAAACACTGTCA
BnaGAPDH-qRT-F	CCGCTTCCTTCAACATCATT	RT-qPCR
BnaGAPDH-qRT-R	GTCGCAGCTTTCTCGAGTCT
BnaA03.BCCP1-qRT-F3	AGGAAAGGATGAAAACTCATCG	RT-qPCR
BnaA03.BCCP1-qRT-R3	AACATATTGCGCAGGGGACTC
BnaA09.BADC1-qRT-F	GTAATTCTTGTGCGCCACGG	RT-qPCR
BnaA09.BADC1-qRT-R	TCAAAATCTCCAACCTCAGTCTCA
BnaA01.BADC3-qRT-F	CTCGTTCCCAAGCCCTCTG	RT-qPCR
BnaA01.BADC3-qRT-R	CGGTAACGGCATTTGCAGAAA
BnaC03.HD-qRT-F	CGTTGAGTCTCCGGATCACT	RT-qPCR
BnaC03.HD-qRT-R	TCGGATAAGCCTCGTACCTA
BnaA03.MOD1-qRT-F	GCATCGTGGGACAAAATTGCT	RT-qPCR
BnaA03.MOD1-qRT-R	AACCATATCCATTATCATCCGCAA
BnaA08.FATB-qRT-F	TAAACCGAGACGCTCCGACA	RT-qPCR
BnaA08.FATB-qRT-R	CAAACCCATCTCCCAGCAGT
BnaA03.BCCP1-ChIP-P1-F	ACCGGTTTGACTATTCCCG	ChIP-qPCR
BnaA03.BCCP1-ChIP-P1-R	CAAACCTTTCCAGTTTCCAAC
BnaA03.BCCP1-ChIP-P2-F	CCAAATCCAACCTCGCCTAGTA	ChIP-qPCR
BnaA03.BCCP1-ChIP-P2-R	GCAGGGTGAAGTTGATGTTCAGT
BnaA09.BADC1-ChIP-P1-F	GGAAACGCAAAGAAGAGGTTG	ChIP-qPCR
BnaA09.BADC1-ChIP-P1-R	GGACTGCATACTTACGTAAATGCC
BnaA09.BADC1-ChIP-P2-F	GTGCTTTGAAGTTCCATATAGAAG	ChIP-qPCR
BnaA09.BADC1-ChIP-P2-R	GCCAGCTTCACTCAAATGTC
BnaA09.BADC1-ChIP-P3-F	CTGCAAGAGATGCCATTTCC	ChIP-qPCR
BnaA09.BADC1-ChIP-P3-R	GTCACCAAAGCATGTCTTGACTC
BnaA01.BADC3-ChIP-P1-F	GCCTTTGAAGTAGCCTTGTTTCC	ChIP-qPCR
BnaA01.BADC3-ChIP-P1-R	CATTGATTGAAACGGTGCCTG
BnaA01.BADC3-ChIP-P2-F	CTATCTTTCTTGTTTGGCTGTGC	ChIP-qPCR
BnaA01.BADC3-ChIP-P2-R	CGAGGATTCGATAGACAGAGAG
BnaC03.HD-ChIP-P1-F	GGAGGTTAGTTTTGTGTTTGAC	ChIP-qPCR
BnaC03.HD-ChIP-P1-R	TTCAACACGCCTCCGGTCAC
BnaC03.HD-ChIP-P2-F	GGGACAAGGAGACGTCTAAT	ChIP-qPCR
BnaC03.HD-ChIP-P2-R	CAGGTGTGGTTATGAGTGATAG
BnaA03.MOD1-ChIP-P1-F	GGAACTAACTAACTATTCTATTG	ChIP-qPCR
BnaA03.MOD1-ChIP-P1-R	GTATTTGGTGAGGGTTTTG
BnaA03.MOD1-ChIP-P2-F	CACTTTAAACTTTGTATGGTTTTACAAC	ChIP-qPCR
BnaA03.MOD1-ChIP-P2-R	GGTTTAACCGTAACCTCTTTTGG
BnaA03.MOD1-ChIP-P3-F	ATCCGGTTTGTCTAGTTGGG	ChIP-qPCR
BnaA03.MOD1-ChIP-P3-R	GTTCTGATTTTTCGTCAGGGAAG
BnaA08.FATB-ChIP-P1-F	AATGAGCTCGAATGCTTCGG	ChIP-qPCR
BnaA08.FATB-ChIP-P1-R	GCGCATGCATCTATCCCTTTC
BnaA08.FATB-ChIP-P2-F	CTGACAAGTGTCACTTTCTCC	ChIP-qPCR
BnaA08.FATB-ChIP-P2-R	CAAATTCTAGCACGCAAGAC
BnaA08.FATB-ChIP-P3-F	AGCAACTTGTCGTGAATCTCC	ChIP-qPCR
BnaA08.FATB-ChIP-P3-R	CTCAAACACACACACACACAC
BnaGAPDH-qRT-F	CCGCTTCCTTCAACATCATT	ChIP-qPCR
BnaGAPDH-qRT-R	GTCGCAGCTTTCTCGAGTCT
BnACTIN7-qRT-F	GGAGCTGAGAGATTCCGTTG	ChIP-qPCR
BnACTIN7-qRT-R	GAACCACCACTGAGGACGAT

## Sheet: Supplementary Table S2
Table S2. A list of up-regulated DEGs
Gene ID	Arabidopsis Gene ID		CK-1_FPKM	CK-2_FPKM	CK-3_FPKM	OE-1_FPKM	OE-2_FPKM	OE-3_FPKM	Pvalue	FDR	log2FC	GO_annotation
BnaA01G0002100ZS	AT4G38495	EEN	1.46981	1.27499	1.70933	9.41564	7.95126	9.84872	6.84e-17	1.6e-15	2.55715	Biological Process: chromatin remodeling (GO:0006338); Cellular Component: Ino80 complex (GO:0031011);
BnaA01G0002900ZS	AT4G38950		2.34506	3.1136	2.71672	23.3755	30.9908	24.593	4.97e-65	1.57e-62	3.23346	Molecular Function: microtubule motor activity (GO:0003777); Molecular Function: ATP binding (GO:0005524); Cellular Component: microtubule (GO:0005874); Biological Process: microtubule-based movement (GO:0007018); Molecular Function: microtubule binding (GO:0008017);
BnaA01G0003200ZS	AT4G39010	GH9B18	1.14353	0.933204	1.57691	2.41761	2.46464	2.68961	9.13e-06	5.82e-05	1.02879	Molecular Function: cellulase activity (GO:0008810); Biological Process: cellulose catabolic process (GO:0030245);
BnaA01G0006500ZS	AT4G39640	GGT1	0.682569	0.285005	0.7377	1.7076	2.52393	3.8446	1.88e-09	1.94e-08	2.21238	Biological Process: glutathione catabolic process (GO:0006751); Molecular Function: glutathione hydrolase activity (GO:0036374);
BnaA01G0012700ZS	AT4G37740	GRF2	1.3693	0.990641	1.49431	4.54724	4.47117	5.77766	6.39e-18	1.68e-16	1.91257	Molecular Function: ATP binding (GO:0005524); Cellular Component: nucleus (GO:0005634); Biological Process: transcription, DNA-templated (GO:0006351); Biological Process: regulation of transcription, DNA-templated (GO:0006355); Biological Process: developmental process (GO:0032502);
BnaA01G0013000ZS	AT4G37670	NAGS2	0.932315	0.643233	0.762466	1.63356	2.29056	1.9244	2.06e-07	1.68e-06	1.27992	Molecular Function: acetyl-CoA:L-glutamate N-acetyltransferase activity (GO:0004042); Cellular Component: cytoplasm (GO:0005737); Biological Process: arginine biosynthetic process (GO:0006526);
BnaA01G0016300ZS	AT4G36880	CP1	1.86568	1.73332	1.54967	7.0224	4.45295	6.24862	5.95e-10	6.51e-09	1.75978	Molecular Function: cysteine-type peptidase activity (GO:0008234);
BnaA01G0016400ZS	AT4G36890	IRX14	2.60202	2.59229	2.75589	5.81734	5.69005	5.67437	3.62e-11	4.52e-10	1.09458	Cellular Component: Golgi membrane (GO:0000139); Biological Process: carbohydrate metabolic process (GO:0005975); Biological Process: plant-type secondary cell wall biogenesis (GO:0009834); Biological Process: glucuronoxylan biosynthetic process (GO:0010417); Molecular Function: galactosylgalactosylxylosylprotein 3-beta-glucuronosyltransferase activity (GO:0015018); Cellular Component: integral c…
BnaA01G0021400ZS			0.45855	0.572477	0.493759	5.30718	5.39838	8.30043	2.11e-17	5.21e-16	3.49941	--
BnaA01G0021500ZS	AT4G36640		1.22662	0.450537	0.858259	4.25806	3.61445	3.71147	5.92e-10	6.48e-09	2.1812	--
BnaA01G0023600ZS	AT4G36250	ALDH3F1	0.090017	0.205568	0.064432	1.57243	1.45654	1.95461	5.49e-15	1.04e-13	3.66007	Biological Process: cellular aldehyde metabolic process (GO:0006081); Molecular Function: oxidoreductase activity, acting on the aldehyde or oxo group of donors, NAD or NADP as acceptor (GO:0016620);
BnaA01G0026600ZS	AT4G35850		6.28891	5.65369	5.57066	12.7452	13.1291	14.2727	1.52e-13	2.46e-12	1.16779	Cellular Component: mitochondrion (GO:0005739);
BnaA01G0027600ZS	AT4G35770	SEN1	19.3894	11.9717	13.1336	66.0206	45.3596	57.9203	8.72e-14	1.44e-12	1.91433	Biological Process: response to acid chemical (GO:0001101); Cellular Component: cellular_component (GO:0005575); Cellular Component: intracellular (GO:0005622); Cellular Component: obsolete cell (GO:0005623); Cellular Component: cytoplasm (GO:0005737); Biological Process: response to stress (GO:0006950); Biological Process: response to oxidative stress (GO:0006979); Biological Process: aging (GO:…
BnaA01G0036000ZS	AT4G34680	GATA3	5.41195	4.72258	4.28597	10.3494	9.0948	11.7425	7.77e-07	5.89e-06	1.07982	Cellular Component: nucleus (GO:0005634); Molecular Function: zinc ion binding (GO:0008270); Molecular Function: sequence-specific DNA binding (GO:0043565); Biological Process: positive regulation of transcription, DNA-templated (GO:0045893);
BnaA01G0036700ZS	AT4G34590	GBF6	37.6802	26.0961	27.4302	73.5524	55.0427	69.1433	1.05e-06	7.8e-06	1.09852	Molecular Function: transcription regulatory region sequence-specific DNA binding (GO:0000976); Molecular Function: DNA-binding transcription factor activity (GO:0003700); Cellular Component: nucleus (GO:0005634); Molecular Function: sequence-specific DNA binding (GO:0043565); Biological Process: positive regulation of transcription, DNA-templated (GO:0045893);
BnaA01G0039000ZS	AT3G25580		10.0315	6.20146	8.58212	19.2278	16.653	21.793	1.1e-08	1.05e-07	1.19939	--
BnaA01G0045800ZS	AT4G33350	Tic22-IV	1.5953	1.44408	1.82523	3.52806	3.28526	3.20327	8.64e-05	0.000460384	1.01917	Biological Process: protein transport (GO:0015031);
BnaA01G0051200ZS	AT4G32710	PERK14	0.695941	0.489329	0.971763	1.51556	2.60472	2.0408	1.62e-07	1.34e-06	1.4828	Molecular Function: protein kinase activity (GO:0004672); Molecular Function: ATP binding (GO:0005524); Cellular Component: integral component of membrane (GO:0016021);
BnaA01G0058200ZS	AT4G31840	ENODL15	2.7222	0.822178	2.77772	4.5918	6.7502	12.4598	3.28e-05	0.000189382	1.88128	Molecular Function: electron transfer activity (GO:0009055);
BnaA01G0059100ZS	AT4G31730	GDU1	0.780347	1.31963	1.06761	2.77048	3.10281	4.12754	2.04e-05	0.00012276	1.59505	Cellular Component: integral component of membrane (GO:0016021); Biological Process: regulation of amino acid export (GO:0080143);
BnaA01G0059300ZS	AT1G77520		0.143848	0.113013	0.028281	1.59842	1.66692	1.81989	1.08e-12	1.59e-11	3.89193	Molecular Function: O-methyltransferase activity (GO:0008171); Cellular Component: integral component of membrane (GO:0016021); Biological Process: methylation (GO:0032259); Molecular Function: protein dimerization activity (GO:0046983);
BnaA01G0061700ZS	AT4G31360		1.08289	0.636677	0.794896	2.72595	2.2986	3.93718	7.53e-06	4.87e-05	1.81081	--
BnaA01G0067900ZS	AT2G23940		2.55889	2.02859	2.30213	8.27585	7.88085	7.93716	6.41e-15	1.2e-13	1.77535	Cellular Component: vacuole (GO:0005773); Biological Process: vacuolar protein processing (GO:0006624); Cellular Component: integral component of membrane (GO:0016021); Cellular Component: intracellular membrane-bounded organelle (GO:0043231);
BnaA01G0068100ZS			1.63835	0.915652	2.35419	4.31117	3.89273	5.21093	6.18e-07	4.75e-06	1.44791	Molecular Function: protein serine/threonine kinase activity (GO:0004674); Molecular Function: ATP binding (GO:0005524); Cellular Component: integral component of membrane (GO:0016021);
BnaA01G0073300ZS	AT4G30000	mitHPPK/DHPS	0.99622	1.38559	1.19995	2.06836	2.7984	2.72549	9.23e-06	5.88e-05	1.04338	Molecular Function: 2-amino-4-hydroxy-6-hydroxymethyldihydropteridine diphosphokinase activity (GO:0003848); Molecular Function: dihydropteroate synthase activity (GO:0004156); Biological Process: folic acid-containing compound biosynthetic process (GO:0009396);
BnaA01G0073700ZS	AT4G29940	PRHA	0.352504	0.378504	0.317725	0.728543	1.54083	1.33355	1.88e-07	1.55e-06	1.70851	Molecular Function: DNA binding (GO:0003677); Cellular Component: nucleus (GO:0005634); Molecular Function: metal ion binding (GO:0046872);
BnaA01G0074100ZS	AT4G28920		14.7904	17.2496	10.0033	29.9239	28.617	31.7854	6.94e-05	0.000376547	1.05586	--
BnaA01G0074300ZS	AT5G18040	HTT2	1.05549	1.51033	0.988524	5.43432	5.59899	6.0995	4.06e-16	8.76e-15	2.22152	--
BnaA01G0074700ZS	AT4G29905		6.04499	3.51095	4.65364	16.9852	13.112	16.1143	6.9e-08	5.98e-07	1.67226	--
BnaA01G0076900ZS	AT4G29520	SES1	6.35183	3.47434	4.87975	12.8231	12.0975	11.4151	5.55e-08	4.87e-07	1.29148	--
BnaA01G0080200ZS			0.209637	0.543959	0.661648	4.4109	3.46729	6.63445	3.02e-11	3.81e-10	3.30572	--
BnaA01G0081400ZS	AT4G28950	ROP9	6.19077	4.51481	5.98526	18.1633	14.8274	20.2455	1.75e-14	3.15e-13	1.65215	Molecular Function: GTPase activity (GO:0003924); Molecular Function: GTP binding (GO:0005525); Cellular Component: nucleus (GO:0005634); Cellular Component: cytoplasm (GO:0005737); Cellular Component: cytoskeleton (GO:0005856); Cellular Component: plasma membrane (GO:0005886); Cellular Component: cell cortex (GO:0005938); Biological Process: actin filament organization (GO:0007015); Biological P…
BnaA01G0082500ZS	AT4G28800		0.279414	0.265592	0.149984	0.885369	0.674263	1.14697	5.06e-05	0.000282039	1.90178	Molecular Function: protein dimerization activity (GO:0046983);
BnaA01G0084300ZS	AT4G28610	PHR1	0.876236	0.863298	1.38454	2.15637	2.43013	2.40458	1.5e-05	9.24e-05	1.13765	Molecular Function: DNA binding (GO:0003677); Cellular Component: nucleus (GO:0005634);
BnaA01G0084900ZS	AT4G28510	PHB1	4.95599	5.45998	3.46684	13.171	13.0883	17.5762	5.6e-10	6.16e-09	1.60646	Cellular Component: mitochondrial inner membrane (GO:0005743);
BnaA01G0086700ZS	AT4G17540		0.979641	1.70762	1.85118	3.50406	3.52196	3.54817	5.86e-05	0.000322404	1.19824	--
BnaA01G0086800ZS	AT4G17550	G3Pp4	1.96723	2.41476	1.72714	6.51768	7.61013	8.69862	1.49e-16	3.36e-15	1.85243	Cellular Component: integral component of membrane (GO:0016021); Molecular Function: transmembrane transporter activity (GO:0022857); Biological Process: phosphate ion homeostasis (GO:0055062);
BnaA01G0087000ZS	AT4G17570	GATA26	1.64239	1.1892	1.86843	3.63398	4.45391	3.94987	9.68e-11	1.15e-09	1.33191	Biological Process: regulation of transcription, DNA-templated (GO:0006355); Molecular Function: zinc ion binding (GO:0008270); Molecular Function: sequence-specific DNA binding (GO:0043565);
BnaA01G0087100ZS	AT2G07170		0.265947	0.05735	0.572759	0.431913	1.99443	1.66416	0.000610501	0.00271803	2.17869	Cellular Component: microtubule (GO:0005874); Molecular Function: microtubule binding (GO:0008017);
BnaA01G0087800ZS	AT3G62050		0.740819	0.981024	0.638297	1.91273	2.33725	2.42455	4.26e-07	3.35e-06	1.44081	Cellular Component: peroxisome (GO:0005777); Biological Process: regulation of gene expression (GO:0010468);
BnaA01G0088200ZS			3.11755	2.32191	2.26031	14.1203	14.4398	14.2208	6.39e-31	4.66e-29	2.44331	Molecular Function: SNARE binding (GO:0000149); Molecular Function: SNAP receptor activity (GO:0005484); Biological Process: intracellular protein transport (GO:0006886); Biological Process: vesicle fusion (GO:0006906); Cellular Component: endomembrane system (GO:0012505); Cellular Component: integral component of membrane (GO:0016021); Cellular Component: SNARE complex (GO:0031201); Biological P…
BnaA01G0090000ZS	AT4G17940		12.6207	23.2603	18.5469	63.747	62.6963	127.596	5.14e-12	7.03e-11	2.16685	--
BnaA01G0090300ZS	AT5G46570	BSK2	25.3561	31.097	28.1302	61.0229	72.9837	66.6505	3.44e-14	5.97e-13	1.20961	Molecular Function: protein kinase activity (GO:0004672); Molecular Function: ATP binding (GO:0005524);
BnaA01G0091500ZS			6.74756	5.79659	11.0423	21.8565	15.5471	19.1043	9.39e-06	5.97e-05	1.26334	--
BnaA01G0093000ZS			0.776529	0.900684	0.54046	1.51671	2.10166	1.62695	9.8e-05	0.000516914	1.18617	Molecular Function: RNA binding (GO:0003723);
BnaA01G0093200ZS	AT4G18390	TCP2	1.2511	0.822124	1.38411	2.70632	3.54652	2.67656	1.86e-08	1.72e-07	1.34868	Molecular Function: DNA-binding transcription factor activity (GO:0003700);
BnaA01G0094400ZS	AT4G18465		1.0649	0.972767	0.880767	1.86482	2.77769	2.77018	2.75e-08	2.5e-07	1.29561	Molecular Function: helicase activity (GO:0004386); Molecular Function: ATP binding (GO:0005524);
BnaA01G0094800ZS			0	0	0	1.92096	2.2565	3.68383	1.13e-11	1.49e-10	8.52908	Cellular Component: nucleus (GO:0005634); Cellular Component: DNA replication factor C complex (GO:0005663); Biological Process: DNA-dependent DNA replication (GO:0006261); Biological Process: DNA repair (GO:0006281);
BnaA01G0096700ZS	AT4G18650	DOGL4	19.6709	12.6328	16.8791	73.4368	54.3167	61.8011	1.49e-18	4.12e-17	1.94108	Biological Process: transcription, DNA-templated (GO:0006351); Molecular Function: sequence-specific DNA binding (GO:0043565);
BnaA01G0096800ZS	AT4G18690		0.429931	0.661917	0.555351	4.58197	2.74394	3.23218	1.49e-11	1.94e-10	2.65978	Biological Process: transcription, DNA-templated (GO:0006351); Molecular Function: sequence-specific DNA binding (GO:0043565);
BnaA01G0097100ZS	AT4G18700	CIPK12	3.7667	2.44093	3.07921	6.1043	6.53771	8.69868	2.01e-08	1.86e-07	1.16979	Molecular Function: protein serine/threonine kinase activity (GO:0004674); Molecular Function: ATP binding (GO:0005524); Biological Process: signal transduction (GO:0007165);
BnaA01G0097400ZS	AT4G18740		0.126107	0	0.091027	1.91745	1.96697	1.99896	8.29e-12	1.11e-10	4.64795	Biological Process: DNA-templated transcription, termination (GO:0006353);
BnaA01G0108900ZS			43.1514	36.6773	34.0036	180.513	90.0116	168.532	3.8e-11	4.74e-10	1.93322	--
BnaA01G0111400ZS	AT4G20870	FAH2	12.1181	6.80729	10.7786	28.4617	21.8906	29.9765	1.9e-09	1.96e-08	1.42854	Molecular Function: iron ion binding (GO:0005506); Biological Process: lipid biosynthetic process (GO:0008610); Cellular Component: integral component of membrane (GO:0016021); Molecular Function: oxidoreductase activity (GO:0016491);
BnaA01G0116400ZS	AT4G21510	FBS2	2.76998	1.98507	3.67305	8.51652	10.6952	9.94371	4.39e-15	8.4e-14	1.76655	--
BnaA01G0119400ZS	AT4G21820		0.508663	0.419671	0.538977	1.07034	1.09714	1.79987	6.82e-08	5.92e-07	1.40207	Molecular Function: protein binding (GO:0005515);
BnaA01G0119500ZS	AT4G21860	MSRB2	17.4174	12.047	18.2938	41.7354	34.6617	34.5138	1.87e-09	1.93e-08	1.21472	Biological Process: response to oxidative stress (GO:0006979); Biological Process: protein repair (GO:0030091); Molecular Function: peptide-methionine (R)-S-oxide reductase activity (GO:0033743); Molecular Function: metal ion binding (GO:0046872);
BnaA01G0119600ZS	AT4G21870		0.630303	1.19056	1.10621	5.69861	4.50786	8.8476	1.89e-10	2.17e-09	2.62924	Biological Process: response to stress (GO:0006950); Biological Process: biological_process (GO:0008150); Biological Process: response to temperature stimulus (GO:0009266); Biological Process: response to heat (GO:0009408); Biological Process: response to abiotic stimulus (GO:0009628); Biological Process: response to stimulus (GO:0050896);
BnaA01G0121000ZS	AT4G22000	mS82	1.60183	1.39972	1.63857	20.285	19.9772	21.7699	1.33e-51	2.41e-49	3.70223	--
BnaA01G0127900ZS	AT4G22930	PYR4	0.249412	0.361119	0.15683	1.27865	2.13363	1.83728	4.25e-10	4.71e-09	2.67958	Molecular Function: dihydroorotase activity (GO:0004151); Biological Process: pyrimidine nucleobase biosynthetic process (GO:0019856);
BnaA01G0136800ZS	AT4G24080	ALL1	3.63502	2.93369	4.29692	18.7421	13.6426	15.1543	5.32e-20	1.72e-18	2.12537	Molecular Function: catalytic activity (GO:0003824);
BnaA01G0138700ZS	AT4G24240	WRKY7	0.693749	0.6037	1.07712	2.3468	2.34184	1.97888	0.000113768	0.000592212	1.46384	Molecular Function: DNA-binding transcription factor activity (GO:0003700); Cellular Component: nucleus (GO:0005634); Molecular Function: sequence-specific DNA binding (GO:0043565);
BnaA01G0149800ZS	AT2G32260	CCT1	0.582337	0	0	15.0721	14.19	16.5323	0.000610112	0.00271655	6.14669	--
BnaA01G0157600ZS	AT4G26270	PFK3	4.1462	4.92434	6.24355	10.389	10.5115	15.2149	3.47e-09	3.48e-08	1.21248	Molecular Function: 6-phosphofructokinase activity (GO:0003872); Molecular Function: ATP binding (GO:0005524); Cellular Component: cytoplasm (GO:0005737); Biological Process: fructose 6-phosphate metabolic process (GO:0006002); Molecular Function: metal ion binding (GO:0046872);
BnaA01G0162500ZS	AT4G26860		1.29565	0.8291	0.856706	3.75286	3.92014	3.53546	2.49e-09	2.54e-08	1.86115	Molecular Function: pyridoxal phosphate binding (GO:0030170);
BnaA01G0163200ZS	AT4G26965		0.567753	0.65769	0.820353	1.6865	1.76484	2.66911	0.000290089	0.00138841	1.49997	Cellular Component: mitochondrial inner membrane (GO:0005743); Molecular Function: NADH dehydrogenase (ubiquinone) activity (GO:0008137); Molecular Function: electron transfer activity (GO:0009055); Cellular Component: respirasome (GO:0070469);
BnaA01G0163300ZS	AT4G26990		0.375695	0.386166	0.455138	1.0474	1.24783	1.2476	4.11e-06	2.78e-05	1.49378	--
BnaA01G0174200ZS			6.71283	5.00754	5.88033	14.4607	12.0798	14.4014	7.33e-06	4.75e-05	1.18694	Cellular Component: mitochondrion (GO:0005739);
BnaA01G0175100ZS	AT4G28180		0.694077	0.387405	0.496385	2.17816	1.39687	2.56975	1.05e-05	6.63e-05	1.90576	--
BnaA01G0183800ZS	AT3G48000	ALDH2B4	2.41874	2.45869	4.00764	7.18449	8.13077	7.36062	8.84e-06	5.66e-05	1.33508	Molecular Function: oxidoreductase activity, acting on the aldehyde or oxo group of donors, NAD or NADP as acceptor (GO:0016620);
BnaA01G0183900ZS	AT4G33390		2.90077	1.98199	4.66355	7.86775	7.47315	8.43668	0.000349205	0.00164327	1.29761	Cellular Component: cellular_component (GO:0005575); Cellular Component: intracellular (GO:0005622); Cellular Component: obsolete cell (GO:0005623); Cellular Component: cytoplasm (GO:0005737); Cellular Component: cytosol (GO:0005829); Cellular Component: plasma membrane (GO:0005886); Biological Process: organelle organization (GO:0006996); Biological Process: biological_process (GO:0008150); Biol…
BnaA01G0189300ZS	AT4G16265		2.06912	1.11699	2.2728	4.78058	3.27956	5.49493	0.000979028	0.0041395	1.30329	Molecular Function: nucleic acid binding (GO:0003676); Biological Process: transcription, DNA-templated (GO:0006351); Biological Process: mRNA cleavage (GO:0006379); Molecular Function: zinc ion binding (GO:0008270);
BnaA01G0194400ZS	AT4G15730		0.998048	0.792514	1.04129	1.69257	2.93204	3.33465	4.12e-09	4.09e-08	1.447	Molecular Function: zinc ion binding (GO:0008270);
BnaA01G0202100ZS	AT4G14770	TCX2	3.20968	1.19467	3.44858	4.66793	6.29327	6.5298	0.000209128	0.00103112	1.15024	Molecular Function: molecular_function (GO:0003674); Molecular Function: nucleic acid binding (GO:0003676); Molecular Function: DNA binding (GO:0003677); Molecular Function: DNA-binding transcription factor activity (GO:0003700); Molecular Function: binding (GO:0005488); Biological Process: regulation of transcription, DNA-templated (GO:0006355); Biological Process: biological_process (GO:0008150…
BnaA01G0229000ZS	AT5G62700	TUB3	6.31794	3.935	9.36182	12.5508	13.2823	17.4986	4.84e-06	3.22e-05	1.1425	Molecular Function: GTPase activity (GO:0003924); Molecular Function: structural constituent of cytoskeleton (GO:0005200); Molecular Function: GTP binding (GO:0005525); Cellular Component: cytoplasm (GO:0005737); Cellular Component: microtubule (GO:0005874); Biological Process: microtubule-based process (GO:0007017);
BnaA01G0231500ZS	AT3G28700		0	0	0	16.9818	18.6404	19.7039	3.26e-23	1.4e-21	11.8099	Molecular Function: proton transmembrane transporter activity (GO:0015078); Cellular Component: proton-transporting V-type ATPase, V0 domain (GO:0033179);
BnaA01G0274700ZS	AT1G60800	NIK3	1.59763	0.760172	3.06643	3.89988	4.38046	5.4821	0.000161921	0.000816727	1.35427	Molecular Function: protein serine/threonine kinase activity (GO:0004674); Molecular Function: ATP binding (GO:0005524); Cellular Component: integral component of membrane (GO:0016021);
BnaA01G0282500ZS	AT1G61740		1.78526	1.01912	1.98316	2.6999	4.25446	3.04596	0.00015098	0.000766869	1.04051	Cellular Component: integral component of membrane (GO:0016021);
BnaA01G0283200ZS	AT1G61800		13.5514	7.63502	13.5021	27.7412	23.1897	27.6453	6.23e-08	5.43e-07	1.17877	Cellular Component: integral component of membrane (GO:0016021); Molecular Function: transmembrane transporter activity (GO:0022857);
BnaA01G0286200ZS	AT3G24100	BIA	12.4766	6.08955	14.9214	29.3946	21.8359	35.2538	1.46e-05	9.02e-05	1.36731	--
BnaA01G0290700ZS	AT3G23600		5.90269	5.09283	10.0548	17.5569	15.6797	23.1655	1.19e-08	1.13e-07	1.41765	Molecular Function: hydrolase activity (GO:0016787);
BnaA01G0290900ZS			0	0	0	4.46544	4.68712	4.77398	1.06e-09	1.13e-08	7.7589	Cellular Component: integral component of membrane (GO:0016021);
BnaA01G0299500ZS	AT3G22760	SOL1	0.884553	0.680185	1.85297	2.12378	2.87312	3.18746	0.000100109	0.00052694	1.25177	Molecular Function: regulatory region nucleic acid binding (GO:0001067); Molecular Function: molecular_function (GO:0003674); Molecular Function: nucleic acid binding (GO:0003676); Molecular Function: DNA binding (GO:0003677); Molecular Function: DNA-binding transcription factor activity (GO:0003700); Molecular Function: binding (GO:0005488); Biological Process: regulation of transcription, DNA-t…
BnaA01G0300500ZS	AT3G22550	FLZ8	4.59814	4.18511	7.45267	13.1037	13.833	17.8732	1.46e-12	2.12e-11	1.45526	--
BnaA01G0300700ZS	AT3G22520		15.6644	13.3387	19.4327	34.8682	41.1646	38.6125	1.26e-22	5.19e-21	1.22738	--
BnaA01G0300900ZS	AT3G22440		66.0852	65.1577	77.4854	132.521	154.798	151.666	1.73e-26	9.69e-25	1.04803	Biological Process: flower development (GO:0009908); Biological Process: cell differentiation (GO:0030154);
BnaA01G0302900ZS	AT3G22180	PAT20	4.3961	3.21527	2.89747	9.97988	12.563	13.3367	4.01e-16	8.66e-15	1.72927	Cellular Component: integral component of membrane (GO:0016021); Molecular Function: protein-cysteine S-palmitoyltransferase activity (GO:0019706);
BnaA01G0303300ZS	AT3G22110	PAC1	24.2466	20.5151	28.2439	52.5178	50.6062	58.8279	5.8e-17	1.37e-15	1.13505	Molecular Function: threonine-type endopeptidase activity (GO:0004298); Cellular Component: nucleus (GO:0005634); Cellular Component: cytoplasm (GO:0005737); Biological Process: ubiquitin-dependent protein catabolic process (GO:0006511); Cellular Component: proteasome core complex, alpha-subunit complex (GO:0019773);
BnaA01G0303500ZS	AT3G22070		2.77674	2.31921	2.11557	5.59028	3.9338	6.72031	0.00039068	0.00181566	1.1431	Cellular Component: integral component of membrane (GO:0016021);
BnaA01G0303600ZS	AT1G12910	ATAN11	1.55631	1.33503	2.09956	6.88616	9.42419	9.2793	2.73e-14	4.8e-13	2.3021	Biological Process: reproduction (GO:0000003); Molecular Function: regulatory region nucleic acid binding (GO:0001067); Biological Process: developmental process involved in reproduction (GO:0003006); Molecular Function: molecular_function (GO:0003674); Molecular Function: nucleic acid binding (GO:0003676); Molecular Function: DNA binding (GO:0003677); Molecular Function: binding (GO:0005488); Ce…
BnaA01G0304000ZS	AT3G21890	BBX31	2.41131	2.63291	2.42755	5.5518	4.44756	5.74476	0.000793391	0.00343169	1.05155	Molecular Function: zinc ion binding (GO:0008270);
BnaA01G0304300ZS	AT3G21865	PEX22	11.2609	8.08081	12.6299	20.0233	22.8786	25.313	3.73e-11	4.65e-10	1.07355	Biological Process: peroxisome organization (GO:0007031);
BnaA01G0304400ZS	AT3G21810	AtC3H40	2.75414	2.84043	4.2677	5.97699	7.60727	7.03045	2.88e-08	2.61e-07	1.04344	Molecular Function: metal ion binding (GO:0046872);
BnaA01G0305200ZS	AT3G21710	VUP1	7.29192	6.11777	6.33969	13.9648	17.0101	14.5709	1.27e-10	1.49e-09	1.17308	Biological Process: xylem development (GO:0010089);
BnaA01G0306300ZS	AT3G21560	UGT84A2	0.485583	0.703116	0.849444	1.96391	2.40842	1.61953	1.08e-06	8.01e-06	1.52573	Molecular Function: UDP-glycosyltransferase activity (GO:0008194);
BnaA01G0306400ZS	AT3G21550	DMP2	51.3046	29.5434	56.1133	102.759	80.0912	116.92	1.24e-06	9.12e-06	1.1313	Cellular Component: integral component of membrane (GO:0016021);
BnaA01G0306600ZS	AT3G21510	AHP1	3.77283	4.41382	3.79229	26.7307	25.8108	26.3237	2.42e-38	2.53e-36	2.68646	Biological Process: phosphorelay signal transduction system (GO:0000160);
BnaA01G0306800ZS	AT3G62210	EDA32	0.171249	0.157769	0.070876	0.942942	1.34156	0.907883	8.71e-11	1.04e-09	2.95153	Cellular Component: peroxisome (GO:0005777); Biological Process: regulation of gene expression (GO:0010468);
BnaA01G0307000ZS	AT3G21420	LBO1	1.10453	1.13546	1.90007	2.42279	3.1126	3.13339	0.000274632	0.0013219	1.02966	Molecular Function: metal ion binding (GO:0046872); Molecular Function: dioxygenase activity (GO:0051213);
BnaA01G0307400ZS	AT3G21270	DOF2	1.31014	2.68061	1.93761	5.83142	5.4199	5.58406	8.29e-06	5.32e-05	1.4673	Molecular Function: DNA binding (GO:0003677); Cellular Component: nucleus (GO:0005634); Biological Process: regulation of transcription, DNA-templated (GO:0006355);
BnaA01G0308400ZS	AT3G21180	ACA9	0.049752	0.172501	0.148807	0.505865	0.949156	0.693304	2.19e-08	2.01e-07	2.45726	Molecular Function: calcium transmembrane transporter activity, phosphorylative mechanism (GO:0005388); Molecular Function: calmodulin binding (GO:0005516); Molecular Function: ATP binding (GO:0005524); Cellular Component: integral component of membrane (GO:0016021);
BnaA01G0309200ZS	AT3G21070		2.36134	2.89522	2.6931	5.16111	6.46306	5.81247	6.1e-09	5.95e-08	1.09757	Molecular Function: NAD+ kinase activity (GO:0003951); Biological Process: NADP biosynthetic process (GO:0006741); Biological Process: NAD metabolic process (GO:0019674);
BnaA01G0311400ZS	AT3G20800	NOT9a	4.98241	3.8506	3.37408	7.10165	8.86034	10.1174	6.59e-06	4.3e-05	1.04945	Cellular Component: P-body (GO:0000932); Biological Process: negative regulation of translation (GO:0017148); Cellular Component: CCR4-NOT core complex (GO:0030015);
BnaA01G0311600ZS	AT3G20770	EIN3	1.0023	1.02117	1.28121	3.97088	4.73004	4.46587	1.46e-24	6.97e-23	1.96495	Molecular Function: DNA-binding transcription factor activity (GO:0003700); Cellular Component: nucleus (GO:0005634);
BnaA01G0311900ZS	AT5G51600	PLE	1.01129	0.705153	1.63905	2.07137	4.22725	4.03875	2.73e-07	2.2e-06	1.59638	Biological Process: microtubule cytoskeleton organization (GO:0000226); Biological Process: cytokinesis by cell plate formation (GO:0000911); Cellular Component: cytoplasm (GO:0005737); Cellular Component: spindle (GO:0005819); Molecular Function: microtubule binding (GO:0008017);
BnaA01G0312500ZS	AT3G20720		1.93022	2.09953	2.37972	3.46547	5.59619	4.87937	7.37e-10	7.96e-09	1.11589	--
BnaA01G0312700ZS	AT3G20680		0.223722	0.240846	0.399593	1.28283	1.66829	1.50323	6.68e-09	6.49e-08	2.31269	--
BnaA01G0312800ZS	AT3G20670	HTA13	6.21053	2.87693	13.5028	17.5349	41.3664	38.9733	7.92e-07	6e-06	2.11059	Cellular Component: nucleosome (GO:0000786); Molecular Function: DNA binding (GO:0003677); Cellular Component: nucleus (GO:0005634); Molecular Function: protein heterodimerization activity (GO:0046982);
BnaA01G0312900ZS	AT3G20650	AtRNMT1	3.07273	3.0507	4.43459	16.3974	17.8016	18.7855	2.29e-49	3.74e-47	2.30742	Molecular Function: RNA binding (GO:0003723); Molecular Function: mRNA (guanine-N7-)-methyltransferase activity (GO:0004482); Cellular Component: nucleus (GO:0005634); Cellular Component: host cell nucleus (GO:0042025);
BnaA01G0316100ZS			5.34844	5.62264	8.50384	13.527	16.5142	16.4782	1.86e-13	2.97e-12	1.24352	Molecular Function: ATP binding (GO:0005524); Cellular Component: chaperonin-containing T-complex (GO:0005832); Biological Process: protein folding (GO:0006457); Molecular Function: unfolded protein binding (GO:0051082);
BnaA01G0316500ZS	AT3G20000	TOM40	3.18362	2.23486	3.82088	7.73144	8.11714	9.84281	2.19e-12	3.12e-11	1.45605	Cellular Component: mitochondrial outer membrane (GO:0005741); Molecular Function: protein transmembrane transporter activity (GO:0008320); Biological Process: protein import into mitochondrial matrix (GO:0030150);
BnaA01G0316800ZS	AT3G19980	FYPP3	4.8409	4.39057	4.48022	10.0269	11.9445	11.7756	2.04e-16	4.52e-15	1.26689	Molecular Function: phosphoprotein phosphatase activity (GO:0004721);
BnaA01G0317500ZS	AT3G19860	bHLH121	6.6294	5.22914	7.96521	14.001	14.2043	13.0932	1.42e-09	1.49e-08	1.04975	Molecular Function: protein dimerization activity (GO:0046983);
BnaA01G0318000ZS	AT3G19820	DWF1	55.9803	42.0074	58.9274	270.012	309.062	290.2	1.52e-82	7.3e-80	2.43974	Cellular Component: cytoplasm (GO:0005737); Biological Process: steroid metabolic process (GO:0008202); Cellular Component: membrane (GO:0016020); Cellular Component: integral component of membrane (GO:0016021); Molecular Function: oxidoreductase activity, acting on the CH-CH group of donors, NAD or NADP as acceptor (GO:0016628); Molecular Function: FAD binding (GO:0071949);
BnaA01G0318100ZS	AT3G19800	DUF177B	10.9789	10.192	12.3384	33.3456	32.517	34.304	5.49e-28	3.38e-26	1.56055	--
BnaA01G0318300ZS			2.20615	2.2359	2.76598	4.44569	6.62896	6.05066	1.14e-13	1.86e-12	1.21523	Molecular Function: ATP binding (GO:0005524);
BnaA01G0318400ZS	AT3G19720	ARC5	5.22637	5.05083	6.82678	10.2781	15.3676	13.9176	3.46e-14	6e-13	1.1639	Molecular Function: GTPase activity (GO:0003924); Molecular Function: GTP binding (GO:0005525); Cellular Component: cytoplasm (GO:0005737); Molecular Function: microtubule binding (GO:0008017); Cellular Component: membrane (GO:0016020); Biological Process: organelle fission (GO:0048285);
BnaA01G0319700ZS	AT3G19550		17.6477	23.2978	28.171	67.3019	51.7238	69.1784	1.49e-10	1.73e-09	1.43229	--
BnaA01G0319900ZS			4.32009	5.2067	5.07124	7.25953	14.432	12.1002	1.68e-05	0.00010253	1.15664	Molecular Function: molecular_function (GO:0003674); Molecular Function: binding (GO:0005488); Molecular Function: protein binding (GO:0005515); Cellular Component: cellular_component (GO:0005575); Cellular Component: intracellular (GO:0005622); Cellular Component: obsolete cell (GO:0005623); Cellular Component: nucleus (GO:0005634); Biological Process: biological_process (GO:0008150); Molecular …
BnaA01G0320000ZS	AT5G57030	LUT2	1.45944	1.28971	1.38595	25.7424	26.3355	26.5914	4.68e-42	5.76e-40	4.18305	--
BnaA01G0320100ZS	AT3G19540	BDR4	0.485701	0.469205	0.886213	1.55312	2.30191	2.21379	3.4e-09	3.41e-08	1.69404	--
BnaA01G0320800ZS	AT3G19390		2.54864	1.65344	2.28755	6.68635	8.51534	7.37778	1.73e-20	5.86e-19	1.77202	Molecular Function: cysteine-type peptidase activity (GO:0008234);
BnaA01G0321600ZS	AT3G19290	ABF4	7.83296	6.72675	9.70459	23.2438	26.8137	25.5518	4.72e-38	4.83e-36	1.62315	Molecular Function: DNA-binding transcription factor activity (GO:0003700); Biological Process: positive regulation of transcription, DNA-templated (GO:0045893);
BnaA01G0322100ZS	AT3G19130	RBP47B	3.03245	2.3009	4.68718	10.221	11.3806	16.4929	3.63e-15	7.03e-14	1.91453	Molecular Function: RNA binding (GO:0003723);
BnaA01G0322300ZS	AT3G19100	TAGK2	8.15509	7.44732	7.94567	17.5323	23.7075	18.5991	9.58e-18	2.45e-16	1.31328	Molecular Function: protein kinase activity (GO:0004672); Molecular Function: ATP binding (GO:0005524);
BnaA01G0324100ZS	AT3G18820	RAB7B	15.5701	12.4615	10.7966	27.6489	29.185	28.6083	7.13e-08	6.17e-07	1.10391	Molecular Function: GTPase activity (GO:0003924); Molecular Function: GTP binding (GO:0005525);
BnaA01G0324400ZS	AT3G18780	ACT2	8.20001	2.43054	7.22036	15.7278	17.5393	26.838	8.79e-07	6.62e-06	1.72649	Molecular Function: ATP binding (GO:0005524); Cellular Component: cytoplasm (GO:0005737); Cellular Component: cytoskeleton (GO:0005856);
BnaA01G0324700ZS	AT3G18770	ATG13B	1.64986	2.14479	2.10881	3.63067	4.83718	4.65094	9.59e-09	9.19e-08	1.11302	Biological Process: autophagosome assembly (GO:0000045); Cellular Component: Atg1/ULK1 kinase complex (GO:1990316);
BnaA01G0324900ZS	AT1G36240	RPL30A	40.5287	28.3081	56.8295	107.642	99.0316	123.183	3.68e-11	4.59e-10	1.3946	Molecular Function: RNA binding (GO:0003723); Molecular Function: structural constituent of ribosome (GO:0003735); Cellular Component: cytosolic large ribosomal subunit (GO:0022625);
BnaA01G0325400ZS	AT3G18660	PGSIP1	0.379053	0.612652	0.635902	1.30824	1.4769	1.37798	6.41e-06	4.19e-05	1.2797	Cellular Component: Golgi apparatus (GO:0005794); Biological Process: plant-type secondary cell wall biogenesis (GO:0009834); Molecular Function: glucuronosyltransferase activity (GO:0015020); Cellular Component: integral component of membrane (GO:0016021); Biological Process: xylan biosynthetic process (GO:0045492);
BnaA01G0325700ZS	AT3G18640	AtC3H38	0.700871	0.751834	0.984333	2.86933	3.29378	3.05794	1.19e-21	4.48e-20	1.89203	Molecular Function: metal ion binding (GO:0046872);
BnaA01G0325800ZS			0	0	0	3.76102	5.87467	6.56841	5.71e-17	1.35e-15	10.1445	Molecular Function: uracil DNA N-glycosylase activity (GO:0004844); Cellular Component: nucleus (GO:0005634); Cellular Component: mitochondrion (GO:0005739); Biological Process: base-excision repair (GO:0006284);
BnaA01G0326100ZS	AT3G18580	SSB2	0.844203	0.688436	1.08239	1.88009	2.01502	2.95396	0.000200421	0.00099288	1.34392	Molecular Function: single-stranded DNA binding (GO:0003697); Biological Process: DNA replication (GO:0006260);
BnaA01G0326400ZS	AT3G18560		6.70495	4.79272	7.5576	22.0668	21.5053	25.4786	1.74e-23	7.59e-22	1.8419	--
BnaA01G0326800ZS	AT3G18440	ALMT9	6.87073	7.36353	8.48726	13.6162	17.0076	17.0961	1.73e-15	3.47e-14	1.04104	Biological Process: intra-Golgi vesicle-mediated transport (GO:0006891); Biological Process: malate transport (GO:0015743); Cellular Component: integral component of Golgi membrane (GO:0030173);
BnaA01G0327000ZS	AT3G18410		37.9654	28.0122	31.6445	114.071	86.7017	115.377	4.13e-16	8.9e-15	1.67938	Cellular Component: cellular_component (GO:0005575); Cellular Component: intracellular (GO:0005622); Cellular Component: obsolete cell (GO:0005623); Cellular Component: cytoplasm (GO:0005737); Cellular Component: mitochondrion (GO:0005739); Cellular Component: mitochondrial envelope (GO:0005740); Cellular Component: mitochondrial inner membrane (GO:0005743); Cellular Component: mitochondrial resp…
BnaA01G0327300ZS	AT3G18380	SHH2	13.9305	14.0249	18.4677	36.4611	35.4823	38.1679	7.43e-18	1.93e-16	1.23085	Molecular Function: DNA binding (GO:0003677); Molecular Function: chromatin binding (GO:0003682); Cellular Component: nucleus (GO:0005634);
BnaA01G0327800ZS	AT3G18295		1.26474	0.532366	0.917056	2.35833	2.13237	3.1045	0.000475113	0.00216858	1.44576	--
BnaA01G0329300ZS	AT3G18130	RACK1C_AT	14.7187	9.28818	16.3964	38.7094	35.943	42.7326	1.09e-15	2.24e-14	1.53325	Biological Process: response to acid chemical (GO:0001101); Biological Process: regulation of protein phosphorylation (GO:0001932); Biological Process: positive regulation of protein phosphorylation (GO:0001934); Molecular Function: molecular_function (GO:0003674); Molecular Function: MAP-kinase scaffold activity (GO:0005078); Molecular Function: structural molecule activity (GO:0005198); Molecul…
BnaA01G0329600ZS			6.23128	4.15992	5.75963	9.69428	14.9747	14.7401	1.34e-10	1.56e-09	1.25316	Molecular Function: hydrolase activity, hydrolyzing O-glycosyl compounds (GO:0004553); Biological Process: carbohydrate metabolic process (GO:0005975);
BnaA01G0330000ZS	AT3G18035	HON4	22.465	21.8334	25.2279	42.6831	55.3737	51.9327	1.29e-21	4.85e-20	1.0795	Cellular Component: nucleosome (GO:0000786); Molecular Function: DNA binding (GO:0003677); Biological Process: nucleosome assembly (GO:0006334); Cellular Component: host cell nucleus (GO:0042025);
BnaA01G0330500ZS	AT3G17950		0.944529	0.583928	1.26624	2.15964	2.17024	2.48594	0.00125811	0.00517408	1.25592	--
BnaA01G0330600ZS	AT3G17940		15.5587	16.5502	25.4403	60.0701	58.2833	66.5715	5.99e-21	2.13e-19	1.67649	Molecular Function: aldose 1-epimerase activity (GO:0004034); Biological Process: hexose metabolic process (GO:0019318); Molecular Function: carbohydrate binding (GO:0030246);
BnaA01G0331400ZS	AT3G17840	RLK902	7.3678	4.03821	6.79636	12.7945	18.7227	21.6651	3.03e-11	3.82e-10	1.51928	Molecular Function: protein kinase activity (GO:0004672); Molecular Function: ATP binding (GO:0005524); Cellular Component: integral component of membrane (GO:0016021);
BnaA01G0331700ZS	AT3G17790	PAP17	0.929383	0.623196	1.2199	3.56939	4.74438	5.66682	2.4e-16	5.3e-15	2.28711	Molecular Function: acid phosphatase activity (GO:0003993); Molecular Function: metal ion binding (GO:0046872);
BnaA01G0332200ZS	AT3G17668	ENA	1.26242	1.48731	1.05319	3.75601	3.90876	3.93868	1.15e-05	7.25e-05	1.58371	--
BnaA01G0332300ZS	AT3G17660		1.09944	0.77168	0.829614	2.90063	2.92254	3.67486	1.86e-08	1.72e-07	1.76454	Molecular Function: GTPase activator activity (GO:0005096); Molecular Function: metal ion binding (GO:0046872);
BnaA01G0332400ZS	AT3G17650	YSL5	1.16339	1.2066	1.89091	2.60081	3.52839	3.2333	1.61e-07	1.34e-06	1.11244	Cellular Component: integral component of membrane (GO:0016021); Biological Process: transmembrane transport (GO:0055085);
BnaA01G0333100ZS	AT3G17611	RBL14	4.23492	2.65402	4.76627	6.93796	9.88057	10.8627	4.5e-08	4e-07	1.22433	Molecular Function: serine-type endopeptidase activity (GO:0004252); Cellular Component: integral component of membrane (GO:0016021); Molecular Function: metal ion binding (GO:0046872);
BnaA01G0333700ZS	AT1G52290	PERK15	0	0	0	1.35995	1.54498	1.66119	1.27e-10	1.49e-09	8.07161	Molecular Function: protein kinase activity (GO:0004672); Molecular Function: ATP binding (GO:0005524);
BnaA01G0333900ZS	AT1G51800	IOS1	0	0	0	0.931882	1.67349	2.167	4.81e-16	1.03e-14	9.97768	Molecular Function: protein kinase activity (GO:0004672); Molecular Function: ATP binding (GO:0005524); Cellular Component: integral component of membrane (GO:0016021);
BnaA01G0334300ZS	AT1G52290	PERK15	0	0	0	2.71091	3.69475	4.88554	5.18e-14	8.82e-13	9.24511	Molecular Function: protein kinase activity (GO:0004672); Molecular Function: ATP binding (GO:0005524); Cellular Component: integral component of membrane (GO:0016021);
BnaA01G0334400ZS	AT3G17460		0.780941	0.220546	0.139879	3.32859	2.8191	3.94459	3.18e-08	2.87e-07	3.07079	Molecular Function: metal ion binding (GO:0046872);
BnaA01G0334500ZS	AT3G17440	NPSN13	7.6856	6.74652	7.60675	19.878	21.1074	23.1871	2.12e-25	1.09e-23	1.51425	Cellular Component: integral component of membrane (GO:0016021);
BnaA01G0334600ZS	AT3G17430		4.89895	4.61593	4.82333	13.1821	15.3273	14.5564	2.08e-25	1.07e-23	1.55725	Cellular Component: endosome (GO:0005768); Cellular Component: Golgi apparatus (GO:0005794); Cellular Component: trans-Golgi network (GO:0005802); Molecular Function: antiporter activity (GO:0015297); Cellular Component: integral component of membrane (GO:0016021); Molecular Function: transmembrane transporter activity (GO:0022857);
BnaA01G0335200ZS	AT3G17365		2.04467	1.00743	1.8294	4.38554	4.97556	4.94762	6.27e-08	5.47e-07	1.5167	Molecular Function: methyltransferase activity (GO:0008168);
BnaA01G0336100ZS	AT3G17210	HS1	8.94168	5.55246	6.76978	88.1283	56.6589	85.5296	2.04e-37	2.03e-35	3.42083	Cellular Component: cellular_component (GO:0005575); Cellular Component: intracellular (GO:0005622); Cellular Component: obsolete cell (GO:0005623); Cellular Component: cytoplasm (GO:0005737); Cellular Component: cytosol (GO:0005829); Cellular Component: plasma membrane (GO:0005886); Biological Process: response to stress (GO:0006950); Biological Process: defense response (GO:0006952); Biological…
BnaA01G0336300ZS	AT3G17170	RFC3	5.39064	4.89526	8.86585	18.3648	20.3616	24.3868	8.96e-17	2.06e-15	1.70947	Molecular Function: structural constituent of ribosome (GO:0003735); Cellular Component: ribosome (GO:0005840); Biological Process: translation (GO:0006412); Molecular Function: rRNA binding (GO:0019843);
BnaA01G0336800ZS	AT3G17120		1.06334	1.1873	0.820036	2.65512	2.48089	2.26299	0.000736144	0.00321303	1.22408	Cellular Component: integral component of membrane (GO:0016021);
BnaA01G0337900ZS	AT3G17030		0.57408	0.354258	0.861623	0.854887	1.84539	1.82792	0.000442665	0.00203401	1.30758	--
BnaA01G0338000ZS	AT3G17020		38.1372	35.2527	42.7651	141.286	111.387	132.275	1.51e-23	6.62e-22	1.71814	Molecular Function: nucleotide binding (GO:0000166); Molecular Function: molecular_function (GO:0003674); Molecular Function: binding (GO:0005488); Cellular Component: cellular_component (GO:0005575); Cellular Component: obsolete cell (GO:0005623); Cellular Component: plasma membrane (GO:0005886); Molecular Function: drug binding (GO:0008144); Cellular Component: membrane (GO:0016020); Molecular …
BnaA01G0338100ZS	AT3G17000	UBC32	15.0397	17.7043	16.3201	41.7981	46.5296	45.7087	8.99e-20	2.85e-18	1.41592	Biological Process: protein polyubiquitination (GO:0000209); Cellular Component: nucleus (GO:0005634); Cellular Component: endoplasmic reticulum (GO:0005783); Biological Process: ubiquitin-dependent protein catabolic process (GO:0006511); Cellular Component: integral component of membrane (GO:0016021); Molecular Function: ubiquitin conjugating enzyme activity (GO:0061631);
BnaA01G0338600ZS	AT3G16890	PPR40	0.856762	0.800717	1.14952	1.78429	2.56076	1.97144	4.08e-07	3.22e-06	1.14268	Biological Process: response to acid chemical (GO:0001101); Molecular Function: molecular_function (GO:0003674); Molecular Function: nucleic acid binding (GO:0003676); Molecular Function: RNA binding (GO:0003723); Molecular Function: catalytic activity (GO:0003824); Molecular Function: nuclease activity (GO:0004518); Molecular Function: endonuclease activity (GO:0004519); Molecular Function: bind…
BnaA01G0339200ZS	AT3G16800	EGR3	10.2501	10.1789	8.03043	21.1627	19.6378	17.5553	4.41e-06	2.96e-05	1.00657	Molecular Function: protein serine/threonine phosphatase activity (GO:0004722);
BnaA01G0339900ZS	AT3G16730	HEB2	0.567749	0.504085	0.667813	1.09252	2.04436	1.69451	2.08e-07	1.7e-06	1.42508	Biological Process: chromosome condensation (GO:0030261);
BnaA01G0342600ZS	AT3G16240	DELTA-TIP	0	0	0	10.5711	9.2766	14.9659	9.27e-20	2.93e-18	10.9822	Molecular Function: channel activity (GO:0015267); Cellular Component: integral component of membrane (GO:0016021);
BnaA01G0343700ZS	AT3G16090	HRD1A	3.7419	3.31025	3.96249	7.75739	11.8422	8.87565	3.84e-13	5.93e-12	1.33602	Cellular Component: integral component of membrane (GO:0016021);
BnaA01G0343800ZS			0	0	0	77.9432	46.7279	82.8143	6.08e-21	2.15e-19	11.414	--
BnaA01G0343900ZS	AT1G52300	eL37y	0	0	0	80.2539	53.7147	89.5068	5.11e-22	2e-20	11.6645	Molecular Function: structural constituent of ribosome (GO:0003735); Cellular Component: ribosome (GO:0005840); Biological Process: translation (GO:0006412); Molecular Function: rRNA binding (GO:0019843); Molecular Function: metal ion binding (GO:0046872);
BnaA01G0344000ZS			4.85045	4.50505	6.05013	9.25308	12.641	9.52655	5.89e-10	6.44e-09	1.00546	Molecular Function: microtubule motor activity (GO:0003777); Molecular Function: ATP binding (GO:0005524); Cellular Component: microtubule (GO:0005874); Biological Process: microtubule-based movement (GO:0007018); Molecular Function: microtubule binding (GO:0008017);
BnaA01G0344100ZS	AT3G16050	PDX1.2	31.3398	13.3482	20.1117	85.1269	87.9236	79.9226	2.99e-13	4.7e-12	1.95215	Biological Process: cellular amino acid metabolic process (GO:0006520); Biological Process: pyridoxine biosynthetic process (GO:0008615); Molecular Function: amine-lyase activity (GO:0016843); Biological Process: pyridoxal phosphate biosynthetic process (GO:0042823);
BnaA01G0344200ZS	AT3G16740	FOA2	1.82714	1.23258	1.66631	3.11	4.20558	4.13242	8.92e-08	7.63e-07	1.2369	Molecular Function: protein binding (GO:0005515);
BnaA01G0345100ZS	AT3G15900		3.03093	3.14845	4.17191	7.57163	7.30993	9.08267	1.4e-06	1.02e-05	1.19262	Cellular Component: integral component of membrane (GO:0016021);
BnaA01G0345300ZS	AT3G15880	WSIP2	4.67189	5.1177	6.44668	8.22875	15.5741	11.1304	3.43e-07	2.73e-06	1.06887	Biological Process: regulation of transcription, DNA-templated (GO:0006355);
BnaA01G0345500ZS			2.20081	1.71259	0.799625	5.66023	6.71779	5.03745	1.61e-06	1.17e-05	1.83047	--
BnaA01G0346000ZS	AT3G15790	MBD11	17.2015	15.674	18.0909	48.5016	45.0537	47.9684	6.95e-25	3.41e-23	1.4556	Molecular Function: DNA binding (GO:0003677); Cellular Component: host cell nucleus (GO:0042025);
BnaA01G0346300ZS	AT3G15730	PLDALPHA1	3.84297	5.58835	6.08435	9.15255	11.6772	11.9553	1.41e-07	1.18e-06	1.0403	Molecular Function: phospholipase D activity (GO:0004630); Molecular Function: calcium ion binding (GO:0005509); Cellular Component: plasma membrane (GO:0005886); Biological Process: phospholipid catabolic process (GO:0009395); Biological Process: phosphatidylcholine metabolic process (GO:0046470); Molecular Function: N-acylphosphatidylethanolamine-specific phospholipase D activity (GO:0070290);
BnaA01G0346600ZS	AT3G15690	BLP2	150.134	127.563	173.52	371.063	411.196	401.2	7.94e-37	7.64e-35	1.37476	Cellular Component: retrotransposon nucleocapsid (GO:0000943); Molecular Function: molecular_function (GO:0003674); Molecular Function: nucleic acid binding (GO:0003676); Molecular Function: RNA binding (GO:0003723); Molecular Function: catalytic activity (GO:0003824); Molecular Function: DNA-directed DNA polymerase activity (GO:0003887); Molecular Function: RNA-directed DNA polymerase activity (…
BnaA01G0346700ZS	AT3G15680	JUL1	4.72133	1.31042	5.92494	18.0074	20.0997	21.5495	5.78e-10	6.34e-09	2.32772	Molecular Function: metal ion binding (GO:0046872);
BnaA01G0346900ZS	AT3G15660	GRX4	21.7256	18.0464	21.5356	53.8834	47.6288	55.7409	6.72e-17	1.57e-15	1.34035	Cellular Component: mitochondrion (GO:0005739); Cellular Component: mitochondrial matrix (GO:0005759); Molecular Function: electron transfer activity (GO:0009055); Molecular Function: protein disulfide oxidoreductase activity (GO:0015035);
BnaA01G0347100ZS	AT3G15640		17.5032	14.6082	20.2289	34.9537	32.9504	46.237	2.23e-10	2.54e-09	1.10602	Molecular Function: cytochrome-c oxidase activity (GO:0004129); Cellular Component: mitochondrial envelope (GO:0005740); Biological Process: mitochondrial electron transport, cytochrome c to oxygen (GO:0006123); Biological Process: mitochondrial ATP synthesis coupled proton transport (GO:0042776);
BnaA01G0347300ZS	AT3G15620	UVR3	0.743253	1.16698	1.15239	1.89779	2.31407	2.71528	2.79e-05	0.000163374	1.13293	--
BnaA01G0347400ZS	AT1G52740	HTA9	9.00313	5.06945	9.31264	26.9854	21.8228	29.709	1.71e-12	2.47e-11	1.73928	Cellular Component: nucleosome (GO:0000786); Molecular Function: DNA binding (GO:0003677); Cellular Component: nucleus (GO:0005634); Molecular Function: protein heterodimerization activity (GO:0046982);
BnaA01G0347500ZS	AT3G15550		0.127933	0.041194	0.541074	0.628214	2.02185	2.22738	2.77e-05	0.000162208	2.78725	--
BnaA01G0350500ZS	AT3G15190	PRPS20	7.23913	3.76863	9.18501	16.1502	15.821	19.0342	2.98e-07	2.39e-06	1.33774	Molecular Function: structural constituent of ribosome (GO:0003735); Biological Process: translation (GO:0006412); Cellular Component: small ribosomal subunit (GO:0015935); Molecular Function: small ribosomal subunit rRNA binding (GO:0070181);
BnaA01G0350800ZS			8.59244	10.9622	11.4855	27.0361	23.6992	26.1397	2.86e-11	3.62e-10	1.28928	Molecular Function: GTPase activity (GO:0003924); Molecular Function: GTP binding (GO:0005525);
BnaA01G0351100ZS	AT3G15030	TCP4	3.05134	2.51376	3.15276	8.29638	8.51921	9.70562	1.01e-19	3.19e-18	1.57748	Molecular Function: DNA-binding transcription factor activity (GO:0003700);
BnaA01G0351900ZS	AT3G14790		1.22837	1.39277	1.65952	2.33856	3.68663	3.4514	2.69e-07	2.17e-06	1.10856	Molecular Function: dTDP-glucose 4,6-dehydratase activity (GO:0008460); Biological Process: nucleotide-sugar metabolic process (GO:0009225);
BnaA01G0353700ZS	AT3G14350	SRF7	5.19938	5.90401	5.19177	9.96403	13.59	14.3401	1.71e-10	1.97e-09	1.1729	Molecular Function: protein kinase activity (GO:0004672); Molecular Function: ATP binding (GO:0005524); Cellular Component: integral component of membrane (GO:0016021);
BnaA01G0354500ZS	AT3G14230	RAP2.2	23.4784	18.8862	23.505	52.4667	60.1865	60.3897	8.16e-33	6.49e-31	1.36909	Molecular Function: DNA binding (GO:0003677); Molecular Function: DNA-binding transcription factor activity (GO:0003700); Cellular Component: nucleus (GO:0005634);
BnaA01G0354600ZS	AT3G14220	GGL18	48.0144	35.6857	36.8742	118.172	117.3	136.699	2.43e-20	8.08e-19	1.5968	Molecular Function: hydrolase activity, acting on ester bonds (GO:0016788);
BnaA01G0355200ZS	AT3G14130	HAOX1	1.77978	1.72559	2.19149	5.6292	6.82922	6.09311	3.47e-18	9.32e-17	1.6729	Molecular Function: L-lactate dehydrogenase activity (GO:0004459); Molecular Function: FMN binding (GO:0010181); Biological Process: lactate oxidation (GO:0019516);
BnaA01G0355500ZS			4.40879	3.64572	3.71004	9.5758	11.1917	11.5434	1.64e-15	3.29e-14	1.42266	Molecular Function: transcription regulatory region sequence-specific DNA binding (GO:0000976); Molecular Function: DNA-binding transcription factor activity (GO:0003700); Cellular Component: nucleus (GO:0005634); Molecular Function: sequence-specific DNA binding (GO:0043565);
BnaA01G0355600ZS	AT3G14130	HAOX1	1.53814	0.873568	0.751053	5.02328	4.79375	5.12415	2.26e-12	3.21e-11	2.20286	Molecular Function: FMN binding (GO:0010181); Molecular Function: oxidoreductase activity (GO:0016491);
BnaA01G0355900ZS	AT3G14075		3.25093	3.03797	3.05432	5.47906	6.99057	6.85175	8.95e-11	1.07e-09	1.01291	Biological Process: lipid catabolic process (GO:0016042);
BnaA01G0356600ZS	AT3G13960	GRF5	1.20458	0.532087	1.60212	3.29776	4.79142	3.83572	1.94e-08	1.79e-07	1.82103	Molecular Function: ATP binding (GO:0005524); Cellular Component: nucleus (GO:0005634); Biological Process: transcription, DNA-templated (GO:0006351); Biological Process: regulation of transcription, DNA-templated (GO:0006355); Biological Process: developmental process (GO:0032502);
BnaA01G0356800ZS	AT3G13940		11.9476	8.82051	12.4706	20.8716	22.7859	23.736	9.54e-13	1.41e-11	1.00079	Molecular Function: DNA binding (GO:0003677); Biological Process: transcription, DNA-templated (GO:0006351); Cellular Component: host cell nucleus (GO:0042025);
BnaA01G0356900ZS	AT1G54270	EIF4A-2	40.152	27.4034	38.823	67.0334	78.3685	76.9114	7.88e-13	1.18e-11	1.04447	Molecular Function: nucleic acid binding (GO:0003676); Molecular Function: helicase activity (GO:0004386); Molecular Function: ATP binding (GO:0005524);
BnaA01G0358300ZS	AT3G13690		3.47538	3.58664	3.84795	6.83318	10.312	9.04493	1.05e-13	1.73e-12	1.21813	Molecular Function: protein kinase activity (GO:0004672); Molecular Function: ATP binding (GO:0005524);
BnaA01G0358400ZS	AT3G13682	LDL2	1.61169	1.68344	1.73167	3.72027	4.51374	4.6183	1.92e-16	4.28e-15	1.32054	Molecular Function: DNA binding (GO:0003677); Molecular Function: oxidoreductase activity (GO:0016491);
BnaA01G0358700ZS	AT3G13670	PPK1	16.3678	13.3543	14.3971	37.5746	42.2953	43.0822	1.23e-24	5.91e-23	1.44799	Molecular Function: protein kinase activity (GO:0004672); Molecular Function: ATP binding (GO:0005524);
BnaA01G0358800ZS	AT3G13670	PPK1	10.1207	7.91172	8.18392	21.5927	40.0069	30.4173	8e-16	1.68e-14	1.76541	Molecular Function: protein serine/threonine kinase activity (GO:0004674); Molecular Function: ATP binding (GO:0005524); Cellular Component: nucleus (GO:0005634); Cellular Component: cytoplasm (GO:0005737); Biological Process: peptidyl-serine phosphorylation (GO:0018105);
BnaA01G0358900ZS	AT5G49040	DIR3	46.6055	9.92411	36.4872	162.252	138.064	177.038	4.57e-05	0.000257399	2.37186	Cellular Component: apoplast (GO:0048046);
BnaA01G0359200ZS			27.1169	21.5279	25.546	50.7149	71.5128	69.0091	8.16e-21	2.88e-19	1.33239	Molecular Function: ATP binding (GO:0005524); Molecular Function: ATPase activity (GO:0016887);
BnaA01G0359500ZS	AT3G13570	SCL30A	7.88288	5.0265	6.1011	21.8056	19.0231	25.0513	2.97e-16	6.5e-15	1.77016	Biological Process: regulation of alternative mRNA splicing, via spliceosome (GO:0000381); Molecular Function: RNA binding (GO:0003723); Cellular Component: nucleus (GO:0005634); Cellular Component: cytoplasm (GO:0005737); Cellular Component: nuclear speck (GO:0016607); Biological Process: mRNA cis splicing, via spliceosome (GO:0045292);
BnaA01G0359600ZS	AT3G13540	MYB5	5.31495	5.87338	5.8225	13.3904	12.3664	12.6874	1.13e-09	1.2e-08	1.15444	Molecular Function: DNA binding (GO:0003677); Cellular Component: nucleus (GO:0005634);
BnaA01G0359800ZS	AT3G13520	AGP12	14.747	7.08831	7.98379	29.3164	21.5298	28.8973	2.97e-05	0.000173021	1.39443	Cellular Component: integral component of membrane (GO:0016021);
BnaA01G0359900ZS	AT3G13480		0.422345	0.587817	0.605696	3.19527	2.39842	3.38866	6.35e-08	5.53e-07	2.41183	Biological Process: response to light intensity (GO:0009642);
BnaA01G0360100ZS	AT3G13440	NRF1	0.902715	0.699829	0.813166	2.16481	2.34113	2.54436	2.87e-07	2.31e-06	1.49986	Molecular Function: nucleic acid binding (GO:0003676); Molecular Function: methyltransferase activity (GO:0008168); Biological Process: methylation (GO:0032259);
BnaA01G0360200ZS	AT3G13410		12.5163	9.85367	11.4061	28.9427	30.7768	32.2722	1.01e-24	4.9e-23	1.42124	Cellular Component: integral component of membrane (GO:0016021);
BnaA01G0360900ZS	AT3G13310	DJC66	20.063	33.5481	37.5408	84.7553	61.9413	96.5171	1.41e-07	1.18e-06	1.39937	Cellular Component: cellular_component (GO:0005575); Cellular Component: intracellular (GO:0005622); Cellular Component: obsolete cell (GO:0005623); Cellular Component: nucleus (GO:0005634); Cellular Component: cytoplasm (GO:0005737); Cellular Component: chloroplast (GO:0009507); Cellular Component: plastid (GO:0009536); Cellular Component: organelle (GO:0043226); Cellular Component: membrane-bou…
BnaA01G0361000ZS	AT3G13235	DDI1	6.42969	5.30671	8.19997	14.8191	16.9061	16.7728	6.55e-18	1.71e-16	1.26758	Molecular Function: aspartic-type endopeptidase activity (GO:0004190); Cellular Component: integral component of membrane (GO:0016021);
BnaA01G0361100ZS	AT3G13226		2.37918	2.75043	1.91111	4.42536	5.47312	6.56574	4.54e-06	3.04e-05	1.17541	Biological Process: regulation of DNA repair (GO:0006282);
BnaA01G0361700ZS	AT3G13200	EMB2769	17.409	16.5654	18.2104	35.605	38.6129	38.175	2.85e-17	6.96e-16	1.08149	Biological Process: mRNA splicing, via spliceosome (GO:0000398); Cellular Component: spliceosomal complex (GO:0005681);
BnaA01G0361800ZS	AT3G13180	TRM4e	0.864634	0.489318	0.8673	1.09356	1.76037	1.77846	0.00097057	0.00410989	1.02165	Molecular Function: RNA binding (GO:0003723); Biological Process: regulation of transcription, DNA-templated (GO:0006355); Molecular Function: methyltransferase activity (GO:0008168); Biological Process: methylation (GO:0032259);
BnaA01G0361900ZS	AT3G13175	PRCE1	6.32623	7.03405	7.07003	19.1729	15.9424	21.4857	3.91e-10	4.35e-09	1.44691	Cellular Component: integral component of membrane (GO:0016021);
BnaA01G0362000ZS	AT3G13170	SPO11-1	0.693835	0.464028	0.610519	0.91776	1.28453	1.61685	0.00245489	0.00934413	1.0726	Biological Process: DNA catabolic process, endonucleolytic (GO:0000737); Molecular Function: DNA binding (GO:0003677); Molecular Function: ATP binding (GO:0005524); Cellular Component: chromosome (GO:0005694); Molecular Function: endodeoxyribonuclease activity, producing 3'-phosphomonoesters (GO:0016889);
BnaA01G0362300ZS	AT3G13120	PRPS10	3.19155	2.87736	4.18948	9.77017	9.91429	12.2601	1.83e-14	3.28e-13	1.61135	Molecular Function: RNA binding (GO:0003723); Molecular Function: structural constituent of ribosome (GO:0003735); Cellular Component: ribosome (GO:0005840); Biological Process: translation (GO:0006412);
BnaA01G0363300ZS			1.54115	1.25748	2.36881	2.53154	5.36945	3.49602	2.99e-05	0.000173844	1.11972	Molecular Function: transcription coregulator activity (GO:0003712); Molecular Function: histone acetyltransferase activity (GO:0004402); Biological Process: regulation of transcription, DNA-templated (GO:0006355); Molecular Function: zinc ion binding (GO:0008270); Cellular Component: host cell nucleus (GO:0042025);
BnaA01G0363600ZS	AT3G12950		3.88953	3.19292	4.54749	9.50811	9.81729	10.8308	1.56e-19	4.82e-18	1.35547	--
BnaA01G0363800ZS	AT3G12920	BRG3	4.09541	3.23046	5.81176	12.6149	10.5424	13.1433	2.53e-11	3.22e-10	1.46255	Cellular Component: cellular_component (GO:0005575); Cellular Component: intracellular (GO:0005622); Cellular Component: obsolete cell (GO:0005623); Cellular Component: nucleus (GO:0005634); Biological Process: biological_process (GO:0008150); Biological Process: regulation of cell death (GO:0010941); Biological Process: regulation of programmed cell death (GO:0043067); Cellular Component: organe…
BnaA01G0364900ZS	AT3G12780	PGK1	42.1235	21.7279	57.9209	81.0086	110.579	108.841	4.95e-07	3.86e-06	1.30455	Molecular Function: phosphoglycerate kinase activity (GO:0004618); Molecular Function: ATP binding (GO:0005524); Biological Process: glycolytic process (GO:0006096);
BnaA01G0365700ZS	AT3G12685		0.625944	0.247211	0.952125	2.83767	3.80745	3.95781	1.18e-10	1.38e-09	2.48415	--
BnaA01G0365800ZS	AT3G12670	emb2742	4.2423	2.42595	5.26908	6.38652	8.75049	9.88735	1.31e-05	8.15e-05	1.05457	Molecular Function: CTP synthase activity (GO:0003883); Molecular Function: ATP binding (GO:0005524); Biological Process: glutamine metabolic process (GO:0006541); Biological Process: 'de novo' CTP biosynthetic process (GO:0044210);
BnaA01G0366100ZS	AT3G12630	SAP5	10.8131	6.39301	7.57162	27.3454	21.5881	26.046	1.12e-09	1.19e-08	1.57841	Molecular Function: DNA binding (GO:0003677); Molecular Function: ubiquitin-protein transferase activity (GO:0004842); Molecular Function: zinc ion binding (GO:0008270); Biological Process: protein ubiquitination (GO:0016567);
BnaA01G0366300ZS	AT3G12600	NUDT16	6.77039	5.10854	6.1259	14.1794	11.8287	11.4342	6.64e-06	4.33e-05	1.04632	Molecular Function: hydrolase activity (GO:0016787);
BnaA01G0366500ZS	AT3G12570	FYD	7.01234	6.23344	6.25179	11.8181	14.2745	14.7466	2.53e-12	3.59e-11	1.03223	--
BnaA01G0367800ZS	AT3G12145	FLR1	11.4767	6.36048	15.4143	15.6604	24.8378	54.6347	9.79e-05	0.000516074	1.49044	--
BnaA01G0368800ZS	AT3G12360	ITN1	1.52086	1.48106	1.82794	3.67363	4.11623	3.14576	3.75e-08	3.36e-07	1.15737	Cellular Component: integral component of membrane (GO:0016021);
BnaA01G0369000ZS	AT3G12390		45.0002	33.4053	42.3806	84.2535	82.6837	86.8772	5.69e-13	8.63e-12	1.05413	Cellular Component: nascent polypeptide-associated complex (GO:0005854);
BnaA01G0369100ZS	AT3G12410		1.2748	1.00687	2.6675	6.65823	7.32764	9.21685	3.2e-12	4.49e-11	2.20932	Molecular Function: nucleic acid binding (GO:0003676); Molecular Function: 3'-5' exonuclease activity (GO:0008408);
BnaA01G0369500ZS	AT3G12120	FAD2	2.68713	1.04121	1.85291	15.4592	17.3807	18.7146	1.12e-29	7.58e-28	3.16654	Molecular Function: molecular_function (GO:0003674); Molecular Function: catalytic activity (GO:0003824); Cellular Component: cellular_component (GO:0005575); Cellular Component: intracellular (GO:0005622); Cellular Component: obsolete cell (GO:0005623); Cellular Component: cytoplasm (GO:0005737); Cellular Component: endoplasmic reticulum (GO:0005783); Cellular Component: endoplasmic reticulum me…
BnaA01G0370200ZS	AT3G12030		20.3395	14.9614	19.8605	53.89	46.1651	53.2298	4.98e-17	1.18e-15	1.46251	Molecular Function: calcium channel activity (GO:0005262); Cellular Component: integral component of endoplasmic reticulum membrane (GO:0030176); Biological Process: endoplasmic reticulum calcium ion homeostasis (GO:0032469);
BnaA01G0370800ZS			40.0187	14.8019	30.9013	77.5894	100.693	128.138	9.86e-10	1.05e-08	1.81744	Cellular Component: peroxisome (GO:0005777); Biological Process: regulation of gene expression (GO:0010468);
BnaA01G0371400ZS	AT3G11830	CCT7	6.51952	4.95715	5.17863	16.3231	24.803	21.5843	5.98e-23	2.53e-21	1.87011	Molecular Function: ATP binding (GO:0005524); Cellular Component: cytoplasm (GO:0005737); Biological Process: protein folding (GO:0006457); Molecular Function: unfolded protein binding (GO:0051082);
BnaA01G0371600ZS	AT3G11770	RICE1	3.28684	2.92718	4.87761	7.46519	8.21728	8.05233	1.12e-06	8.32e-06	1.08241	Molecular Function: nucleic acid binding (GO:0003676);
BnaA01G0372000ZS	AT3G11730	ATFP8	10.0135	8.62527	6.00054	47.3203	33.8019	43.2066	3.52e-17	8.51e-16	2.30239	Molecular Function: GTPase activity (GO:0003924); Molecular Function: GTP binding (GO:0005525); Biological Process: intracellular protein transport (GO:0006886); Cellular Component: endomembrane system (GO:0012505); Biological Process: Rab protein signal transduction (GO:0032482);
BnaA01G0372900ZS	AT3G11600	GIR2	1.40764	2.2499	1.15891	5.44798	6.38242	5.29642	9.34e-06	5.94e-05	1.78107	--
BnaA01G0373300ZS			0.578409	0.13193	0.853412	1.76047	3.0203	3.57752	5.03e-07	3.92e-06	2.3811	Cellular Component: host cell nucleus (GO:0042025);
BnaA01G0373500ZS	AT3G11500	SmGb	9.13692	8.87753	10.4653	29.7317	29.5726	37.8105	2.12e-18	5.78e-17	1.73886	Biological Process: spliceosomal snRNP assembly (GO:0000387); Molecular Function: RNA binding (GO:0003723); Cellular Component: spliceosomal complex (GO:0005681);
BnaA01G0373600ZS	AT3G11490	ROPGAP4	0.805841	0.377657	0.487247	1.3775	2.12139	1.79019	1.4e-06	1.02e-05	1.61304	Biological Process: signal transduction (GO:0007165);
BnaA01G0373900ZS	AT3G11420		0.54448	0.535755	0.751731	3.47124	3.27568	3.0146	2.02e-20	6.78e-19	2.39451	Cellular Component: integral component of membrane (GO:0016021);
BnaA01G0374000ZS	AT3G11410	PP2CA	7.75035	9.23476	8.12886	17.8461	17.9058	17.6877	4.03e-09	4.01e-08	1.05817	Molecular Function: protein serine/threonine phosphatase activity (GO:0004722); Molecular Function: magnesium-dependent protein serine/threonine phosphatase activity (GO:0004724); Cellular Component: nucleus (GO:0005634); Cellular Component: cytosol (GO:0005829); Molecular Function: metal ion binding (GO:0046872);
BnaA01G0374600ZS	AT3G11230		0.535552	0.719583	0.681446	3.59105	2.91471	3.83074	8.15e-08	7.01e-07	2.31409	Molecular Function: metal ion binding (GO:0046872);
BnaA01G0376700ZS			10.4669	9.21501	11.1352	31.8007	30.8663	37.4301	1.22e-17	3.09e-16	1.67367	Cellular Component: mitochondrial inner membrane (GO:0005743); Molecular Function: ubiquinol-cytochrome-c reductase activity (GO:0008121); Cellular Component: respirasome (GO:0070469);
BnaA01G0377100ZS	AT3G10770		6.59499	6.22591	7.6988	14.4662	15.14	17.0621	8.81e-16	1.84e-14	1.16189	Molecular Function: nucleic acid binding (GO:0003676);
BnaA01G0377200ZS	AT3G10760		1.5908	1.65795	1.83592	4.51094	5.33209	4.79207	2.34e-12	3.33e-11	1.50079	Molecular Function: DNA binding (GO:0003677); Molecular Function: DNA-binding transcription factor activity (GO:0003700); Cellular Component: nucleus (GO:0005634);
BnaA01G0377300ZS	AT3G10740		4.21482	3.13038	3.7787	23.2739	27.6309	25.5128	3.19e-82	1.52e-79	2.75209	Biological Process: L-arabinose metabolic process (GO:0046373); Molecular Function: alpha-L-arabinofuranosidase activity (GO:0046556);
BnaA01G0377600ZS			0.322005	0.960927	1.62495	3.05155	2.90542	3.45675	0.000795732	0.0034412	1.656	--
BnaA01G0378500ZS	AT3G10600	CAT7	0.311419	0.413172	0.444982	0.921445	1.54207	0.65867	0.000894077	0.00381867	1.37319	Cellular Component: integral component of membrane (GO:0016021); Molecular Function: transmembrane transporter activity (GO:0022857);
BnaA01G0378900ZS	AT5G04590	SIR	1.31719	1.37477	1.49782	2.44705	3.81548	3.41322	1.05e-08	1e-07	1.16703	Molecular Function: heme binding (GO:0020037); Molecular Function: sulfite reductase (ferredoxin) activity (GO:0050311); Molecular Function: 4 iron, 4 sulfur cluster binding (GO:0051539);
BnaA01G0379300ZS	AT3G10530		3.33619	2.5672	4.04767	6.97034	8.9948	9.75091	3.54e-15	6.86e-14	1.3455	Biological Process: maturation of SSU-rRNA from tricistronic rRNA transcript (SSU-rRNA, 5.8S rRNA, LSU-rRNA) (GO:0000462); Cellular Component: nucleolus (GO:0005730); Cellular Component: small-subunit processome (GO:0032040);
BnaA01G0379400ZS	AT3G10525	LGO	0.078004	0.077717	0.076703	8.24713	6.06452	8.61903	5.44e-19	1.59e-17	5.98568	Cellular Component: nucleus (GO:0005634); Biological Process: regulation of DNA endoreduplication (GO:0032875); Biological Process: negative regulation of cell cycle (GO:0045786); Biological Process: negative regulation of mitotic nuclear division (GO:0045839);
BnaA01G0379900ZS	AT3G10490	ANAC052	2.12305	2.23206	3.97164	6.1346	7.66556	8.06712	2.72e-09	2.77e-08	1.37794	Molecular Function: DNA binding (GO:0003677); Cellular Component: nucleus (GO:0005634); Biological Process: regulation of transcription, DNA-templated (GO:0006355);
BnaA01G0380700ZS	AT3G10370	SDP6	0.684986	0.779524	0.392643	1.8197	2.22262	1.84583	1.14e-06	8.43e-06	1.60346	Cellular Component: mitochondrion (GO:0005739); Biological Process: glycerol-3-phosphate metabolic process (GO:0006072); Cellular Component: glycerol-3-phosphate dehydrogenase complex (GO:0009331); Molecular Function: sn-glycerol-3-phosphate:ubiquinone-8 oxidoreductase activity (GO:0052591);
BnaA01G0381000ZS	AT3G10250		0	0.141505	0	4.17076	3.24007	2.33767	2.17e-10	2.48e-09	6.07044	--
BnaA01G0383500ZS	AT3G09830	PCRK1	0.729948	1.16604	0.852302	2.07791	2.4073	2.20105	3.32e-05	0.000191424	1.24329	Molecular Function: protein kinase activity (GO:0004672); Molecular Function: ATP binding (GO:0005524);
BnaA01G0383700ZS			1.43624	0	3.14075	21.5486	26.9241	19.5967	0.00142979	0.00579475	3.92202	--
BnaA01G0386300ZS	AT3G07255		1.5975	1.7204	6.0097	12.4916	14.6449	21.8778	4.86e-09	4.79e-08	2.40723	Cellular Component: nucleus (GO:0005634); Biological Process: signal transduction (GO:0007165); Biological Process: negative regulation of transcription, DNA-templated (GO:0045892);
BnaA01G0410100ZS	AT3G03170		4.9581	5.37016	7.39531	21.8098	12.5667	20.7476	1.23e-08	1.17e-07	1.63758	--
BnaA01G0423900ZS	AT3G08650		1.7463	1.85922	2.57213	3.64362	6.30925	4.3157	3.47e-07	2.76e-06	1.17811	Cellular Component: integral component of membrane (GO:0016021); Molecular Function: metal ion transmembrane transporter activity (GO:0046873);
BnaA02G0001800ZS	AT5G20890	CCT2	3.88352	4.07019	2.96097	7.97953	10.95	11.7821	8.48e-11	1.02e-09	1.43742	Molecular Function: ATP binding (GO:0005524); Cellular Component: chaperonin-containing T-complex (GO:0005832); Biological Process: protein folding (GO:0006457); Molecular Function: unfolded protein binding (GO:0051082);
BnaA02G0002600ZS	AT5G20790		1.26377	2.08954	1.48506	4.46572	3.58299	3.41747	0.000701237	0.00307578	1.21237	Cellular Component: integral component of membrane (GO:0016021);
BnaA02G0029200ZS			26.033	15.8006	20.6989	44.3531	46.2783	46.9904	1.89e-09	1.96e-08	1.11902	Biological Process: carbohydrate metabolic process (GO:0005975); Molecular Function: raffinose alpha-galactosidase activity (GO:0052692);
BnaA02G0037200ZS	AT5G10720	HK5	0.193924	0.173621	0.516479	1.01709	1.00142	0.957119	0.000109404	0.000571478	1.72768	Molecular Function: phosphorelay sensor kinase activity (GO:0000155);
BnaA02G0055500ZS	AT5G14780	FDH	5.78633	7.71514	5.24432	13.5619	13.0648	13.1776	9.64e-06	6.12e-05	1.04442	Cellular Component: mitochondrion (GO:0005739); Molecular Function: formate dehydrogenase (NAD+) activity (GO:0008863); Cellular Component: formate dehydrogenase complex (GO:0009326); Molecular Function: oxidoreductase activity, acting on the CH-OH group of donors, NAD or NADP as acceptor (GO:0016616); Biological Process: formate catabolic process (GO:0042183); Molecular Function: NAD binding (GO…
BnaA02G0068000ZS	AT3G44300	NIT2	6.41394	4.05456	19.1825	147.059	211.029	178.106	1e-11	1.33e-10	4.21063	Biological Process: nitrogen compound metabolic process (GO:0006807); Molecular Function: hydrolase activity, acting on carbon-nitrogen (but not peptide) bonds (GO:0016810);
BnaA02G0075400ZS	AT5G18640		1.21247	0.798986	1.46944	3.28331	4.5139	4.50921	9.42e-10	1.01e-08	1.78453	Biological Process: lipid metabolic process (GO:0006629);
BnaA02G0080200ZS	AT5G19550	ASP2	4.17202	4.76762	8.10892	12.0977	15.1619	23.2484	1.14e-08	1.09e-07	1.54362	Molecular Function: L-aspartate:2-oxoglutarate aminotransferase activity (GO:0004069); Biological Process: cellular amino acid metabolic process (GO:0006520); Biological Process: biosynthetic process (GO:0009058); Molecular Function: pyridoxal phosphate binding (GO:0030170);
BnaA02G0080400ZS	AT5G19570		1.82266	1.37361	1.76134	4.50302	4.80284	6.12435	1.66e-07	1.37e-06	1.58485	Cellular Component: integral component of membrane (GO:0016021);
BnaA02G0080600ZS	AT5G19590		26.7355	29.125	26.9279	69.3966	58.0814	70.3456	8.3e-12	1.11e-10	1.23057	--
BnaA02G0081500ZS	AT5G19730	PME53	0.440455	0.543245	0.564244	9.96101	12.3355	9.84487	2.31e-74	9.31e-72	4.32595	Molecular Function: pectinesterase activity (GO:0030599); Biological Process: cell wall modification (GO:0042545); Molecular Function: aspartyl esterase activity (GO:0045330); Biological Process: pectin catabolic process (GO:0045490);
BnaA02G0082600ZS	AT5G19910	MED31	0	0.37012	0.487149	1.9527	3.80585	2.83567	4.4e-07	3.45e-06	3.28753	Molecular Function: transcription coregulator activity (GO:0003712); Biological Process: regulation of transcription, DNA-templated (GO:0006355); Cellular Component: mediator complex (GO:0016592);
BnaA02G0087000ZS	AT5G20670		0.808371	0.75071	0.921802	2.28485	2.01993	2.25649	1.02e-06	7.59e-06	1.38212	Molecular Function: copper ion transmembrane transporter activity (GO:0005375); Biological Process: cellular copper ion homeostasis (GO:0006878); Cellular Component: integral component of membrane (GO:0016021);
BnaA02G0091000ZS	AT5G22290	NAC089	2.3033	3.5185	2.17923	7.94623	7.80013	6.63688	5.16e-07	4.01e-06	1.44143	Molecular Function: DNA binding (GO:0003677); Cellular Component: nucleus (GO:0005634); Biological Process: regulation of transcription, DNA-templated (GO:0006355);
BnaA02G0092200ZS	AT5G22460		3.20718	3.68306	3.42183	17.1993	20.9824	19.256	6.7e-47	9.89e-45	2.44371	--
BnaA02G0093500ZS	AT1G73490		0	0	0	4.57916	3.75959	3.58542	9.7e-16	2.01e-14	9.7796	Molecular Function: RNA binding (GO:0003723);
BnaA02G0099500ZS	AT3G45310		0	0.157053	0.288839	1.024	1.10614	1.38037	1.79e-05	0.000108998	2.93013	Molecular Function: cysteine-type endopeptidase activity (GO:0004197); Cellular Component: extracellular space (GO:0005615); Cellular Component: lysosome (GO:0005764); Biological Process: proteolysis involved in cellular protein catabolic process (GO:0051603);
BnaA02G0099800ZS	AT5G60210		0.411371	0.455321	0.695198	0.722286	1.50906	1.01462	0.00164026	0.00654932	1.02647	Cellular Component: cellular_component (GO:0005575); Cellular Component: obsolete cell (GO:0005623); Cellular Component: plasma membrane (GO:0005886); Cellular Component: membrane (GO:0016020); Cellular Component: obsolete cell part (GO:0044464); Cellular Component: cell periphery (GO:0071944);
BnaA02G0103500ZS	AT5G59970		2.41029	1.4782	4.61487	16.0306	33.1776	39.412	1.6e-18	4.41e-17	3.34178	Cellular Component: nucleosome (GO:0000786); Molecular Function: DNA binding (GO:0003677); Cellular Component: nucleus (GO:0005634); Biological Process: nucleosome assembly (GO:0006334); Cellular Component: host cell nucleus (GO:0042025); Molecular Function: protein heterodimerization activity (GO:0046982);
BnaA02G0104500ZS	AT5G59610		1.27716	1.25566	1.44118	3.10151	2.74445	2.69884	4.92e-05	0.000275265	1.08673	--
BnaA02G0106100ZS	AT5G59300	UBC7	6.76542	3.45064	4.76969	12.3916	10.4025	11.9114	1.53e-05	9.4e-05	1.19823	Biological Process: protein polyubiquitination (GO:0000209); Molecular Function: ATP binding (GO:0005524); Biological Process: ubiquitin-dependent protein catabolic process (GO:0006511); Molecular Function: ubiquitin conjugating enzyme activity (GO:0061631);
BnaA02G0110900ZS	AT5G58340		0.806826	2.1846	1.66748	4.21524	4.83685	5.99797	0.000110302	0.000575573	1.63984	--
BnaA02G0111100ZS	AT5G58330	NADP-MDH	1.71771	1.86313	2.21929	3.06314	4.64068	4.91859	2.14e-06	1.52e-05	1.07812	Biological Process: carbohydrate metabolic process (GO:0005975); Biological Process: tricarboxylic acid cycle (GO:0006099); Biological Process: oxaloacetate metabolic process (GO:0006107); Biological Process: malate metabolic process (GO:0006108); Biological Process: NADH metabolic process (GO:0006734); Molecular Function: L-malate dehydrogenase activity (GO:0030060); Molecular Function: malate d…
BnaA02G0115100ZS	AT5G57830	MyoB12	0.490749	1.17738	1.1908	2.88396	2.89056	3.89942	2.94e-06	2.04e-05	1.72382	--
BnaA02G0127200ZS	AT5G55520		0.15718	0.067564	0.405278	0.293097	1.67281	1.59924	0.000151879	0.000771026	2.4325	Molecular Function: microtubule motor activity (GO:0003777); Biological Process: microtubule-based movement (GO:0007018);
BnaA02G0133600ZS	AT2G12480		0.392652	0.253782	0.554627	0.802567	1.11514	1.03456	0.000518919	0.00234886	1.25683	Molecular Function: serine-type carboxypeptidase activity (GO:0004185);
BnaA02G0135400ZS	AT5G54090		1.58419	1.42301	1.69478	3.6005	5.11493	4.45254	8.01e-18	2.07e-16	1.45316	Molecular Function: endonuclease activity (GO:0004519); Molecular Function: ATP binding (GO:0005524); Biological Process: mismatch repair (GO:0006298); Molecular Function: ATPase activity (GO:0016887); Molecular Function: mismatched DNA binding (GO:0030983); Biological Process: negative regulation of DNA recombination (GO:0045910);
BnaA02G0138000ZS	AT5G53650		5.24983	2.75871	5.27241	15.619	12.7273	17.8174	9.43e-09	9.04e-08	1.78309	--
BnaA02G0139200ZS	AT5G53400	BOB1	11.0146	7.46919	9.57658	25.7132	26.2855	23.0396	7.73e-14	1.29e-12	1.40359	Biological Process: reproduction (GO:0000003); Biological Process: regionalization (GO:0003002); Biological Process: developmental process involved in reproduction (GO:0003006); Molecular Function: molecular_function (GO:0003674); Molecular Function: binding (GO:0005488); Molecular Function: protein binding (GO:0005515); Cellular Component: cellular_component (GO:0005575); Cellular Component: int…
BnaA02G0139700ZS	AT5G53340	HPGT1	1.72679	1.7601	2.0435	5.47659	4.46631	5.75779	2.91e-11	3.68e-10	1.48425	Cellular Component: Golgi membrane (GO:0000139); Biological Process: protein glycosylation (GO:0006486); Cellular Component: integral component of membrane (GO:0016021); Molecular Function: transferase activity, transferring glycosyl groups (GO:0016757);
BnaA02G0142900ZS	AT5G52920	PKP-BETA1	73.4148	61.9665	81.3069	145.609	197.331	188.147	2.15e-26	1.2e-24	1.26673	Molecular Function: magnesium ion binding (GO:0000287); Molecular Function: pyruvate kinase activity (GO:0004743); Molecular Function: kinase activity (GO:0016301); Molecular Function: potassium ion binding (GO:0030955);
BnaA02G0143700ZS	AT5G52810	SARD4	0.552835	0.571882	0.435719	1.9449	1.76512	2.03628	1.42e-07	1.19e-06	1.8474	--
BnaA02G0148300ZS			4.46994	3.12767	6.01767	9.3163	11.1827	9.49386	5.77e-07	4.46e-06	1.12899	Biological Process: immune effector process (GO:0002252); Biological Process: immune system process (GO:0002376); Biological Process: respiratory burst involved in defense response (GO:0002679); Molecular Function: molecular_function (GO:0003674); Molecular Function: binding (GO:0005488); Molecular Function: protein binding (GO:0005515); Cellular Component: cellular_component (GO:0005575); Cellul…
BnaA02G0149300ZS	AT5G51490	PMEI-PME59	1.28752	0.472498	1.45974	3.55436	3.24064	4.4634	2.42e-07	1.96e-06	1.79328	Molecular Function: enzyme inhibitor activity (GO:0004857); Cellular Component: extracellular region (GO:0005576); Cellular Component: cell wall (GO:0005618); Molecular Function: pectinesterase activity (GO:0030599); Biological Process: cell wall modification (GO:0042545); Molecular Function: aspartyl esterase activity (GO:0045330); Biological Process: pectin catabolic process (GO:0045490);
BnaA02G0149600ZS			1.5769	2.22018	2.50515	3.67541	6.15522	4.68852	0.00193474	0.00758132	1.15312	--
BnaA02G0150800ZS	AT5G51140	RLUA6	1.2464	0.886497	1.54242	2.67607	2.86088	2.82591	3.73e-06	2.54e-05	1.16408	Biological Process: pseudouridine synthesis (GO:0001522); Molecular Function: RNA binding (GO:0003723); Molecular Function: pseudouridine synthase activity (GO:0009982);
BnaA02G0150900ZS	AT5G51130		0.49724	0.187403	0.408142	2.19642	2.54698	3.44658	6.48e-14	1.09e-12	2.83886	Molecular Function: O-methyltransferase activity (GO:0008171); Molecular Function: RNA methyltransferase activity (GO:0008173); Molecular Function: snRNA binding (GO:0017069); Biological Process: snRNA modification (GO:0040031);
BnaA02G0151000ZS	AT5G51120	PABN1	2.46432	2.52068	2.239	8.07888	8.87686	8.22193	1.19e-15	2.45e-14	1.76943	Molecular Function: RNA binding (GO:0003723);
BnaA02G0153100ZS	AT5G50410		7.99392	7.67537	8.90933	16.6064	17.3957	18.0743	3e-13	4.71e-12	1.05908	--
BnaA02G0162300ZS	AT1G66910		0.939079	0.84828	1.12387	3.1989	4.58511	3.49104	5.81e-19	1.69e-17	1.9221	Molecular Function: protein kinase activity (GO:0004672); Molecular Function: ATP binding (GO:0005524);
BnaA02G0166000ZS	AT1G67400	ELMOD_C	0.25768	0.206032	0.275105	0.359545	0.572054	0.729044	0.00224824	0.00864809	1.10927	Molecular Function: molecular_function (GO:0003674); Molecular Function: binding (GO:0005488); Molecular Function: protein binding (GO:0005515); Cellular Component: cellular_component (GO:0005575); Cellular Component: intracellular (GO:0005622); Cellular Component: obsolete cell (GO:0005623); Cellular Component: cytoplasm (GO:0005737); Biological Process: movement of cell or subcellular component…
BnaA02G0173400ZS	AT1G68400		0.730862	0.550241	1.06673	1.90389	2.88557	2.91278	4.93e-11	6.06e-10	1.68722	Molecular Function: protein serine/threonine kinase activity (GO:0004674); Molecular Function: ATP binding (GO:0005524); Cellular Component: integral component of membrane (GO:0016021);
BnaA02G0177000ZS			0.32761	0.329241	0.239547	3.44198	2.5798	3.06159	1.13e-19	3.55e-18	3.2893	Molecular Function: nucleic acid binding (GO:0003676); Molecular Function: RNA-DNA hybrid ribonuclease activity (GO:0004523); Cellular Component: integral component of membrane (GO:0016021);
BnaA02G0184300ZS	AT1G69840	AtHIR1	5.21357	1.71986	6.5397	13.8582	12.1288	17.7365	1.95e-06	1.4e-05	1.71359	Molecular Function: molecular_function (GO:0003674); Molecular Function: binding (GO:0005488); Molecular Function: protein binding (GO:0005515); Cellular Component: cellular_component (GO:0005575); Cellular Component: intracellular (GO:0005622); Cellular Component: obsolete cell (GO:0005623); Cellular Component: cytoplasm (GO:0005737); Cellular Component: vacuole (GO:0005773); Cellular Component:…
BnaA02G0189600ZS	AT1G70660	MMZ2	1.15673	1.45877	1.46275	4.17736	3.02857	3.50904	0.000147398	0.000750263	1.34922	Biological Process: protein polyubiquitination (GO:0000209); Cellular Component: nucleus (GO:0005634); Biological Process: postreplication repair (GO:0006301); Molecular Function: ubiquitin conjugating enzyme activity (GO:0061631); Biological Process: protein K63-linked ubiquitination (GO:0070534);
BnaA02G0198500ZS	AT1G72210	bHLH096	0.679842	0.880353	1.31726	2.29334	1.70518	3.14284	0.000402687	0.00186532	1.28066	Molecular Function: protein dimerization activity (GO:0046983);
BnaA02G0201100ZS	AT4G02480		0.784122	0.582078	0.92328	3.5524	3.57105	3.70433	1.53e-07	1.28e-06	2.17094	--
BnaA02G0212000ZS			15.9541	5.91746	15.1617	30.4328	25.4662	31.1034	5.35e-05	0.000296852	1.2395	Cellular Component: membrane (GO:0016020);
BnaA02G0212600ZS	AT1G74690	IQD31	0.716147	0.308548	1.55028	2.29051	3.16051	2.65565	6.33e-05	0.000346177	1.66794	Molecular Function: protein binding (GO:0005515); Cellular Component: cellular_component (GO:0005575); Cellular Component: intracellular (GO:0005622); Cellular Component: obsolete cell (GO:0005623); Cellular Component: cytoplasm (GO:0005737); Cellular Component: cytosol (GO:0005829); Cellular Component: cytoskeleton (GO:0005856); Cellular Component: microtubule associated complex (GO:0005875); Ce…
BnaA02G0213400ZS	AT1G74910	KJC1	3.2556	1.51269	2.87006	6.24694	7.0602	7.04668	3.49e-08	3.14e-07	1.39418	Biological Process: biosynthetic process (GO:0009058); Molecular Function: nucleotidyltransferase activity (GO:0016779);
BnaA02G0213500ZS	AT1G74950	TIFY10B	11.7971	5.32601	12.3444	20.6618	18.2939	22.1212	9.36e-05	0.000495027	1.05454	Cellular Component: nucleus (GO:0005634); Biological Process: response to wounding (GO:0009611); Biological Process: regulation of defense response (GO:0031347); Biological Process: regulation of jasmonic acid mediated signaling pathway (GO:2000022);
BnaA02G0213600ZS	AT1G74960	FAB1	1.5323	1.78755	2.29645	3.55033	4.63699	4.07042	9.56e-08	8.14e-07	1.09609	Biological Process: fatty acid biosynthetic process (GO:0006633); Molecular Function: transferase activity, transferring acyl groups other than amino-acyl groups (GO:0016747);
BnaA02G0214100ZS	AT1G75240	HB33	1.28613	0.055763	1.59095	6.73591	9.28496	8.73876	0.00207965	0.00807528	3.101	Molecular Function: DNA binding (GO:0003677);
BnaA02G0215900ZS	AT4G35090	CAT2	1.56462	1.5593	1.36926	7.02306	5.83368	5.06591	1.29e-08	1.22e-07	1.95713	Molecular Function: catalase activity (GO:0004096); Biological Process: response to oxidative stress (GO:0006979); Molecular Function: heme binding (GO:0020037);
BnaA02G0216000ZS	AT1G75510		3.29344	2.98737	3.53084	6.67441	7.74292	7.53643	8e-10	8.63e-09	1.13458	Cellular Component: transcription factor TFIIF complex (GO:0005674); Biological Process: transcription initiation from RNA polymerase II promoter (GO:0006367); Biological Process: positive regulation of transcription elongation from RNA polymerase II promoter (GO:0032968); Biological Process: positive regulation of transcription initiation from RNA polymerase II promoter (GO:0060261);
BnaA02G0216700ZS	AT5G10980	H3.3	0	0	0	23.7566	19.9732	25.3136	2.04e-20	6.84e-19	11.1117	Cellular Component: nucleosome (GO:0000786); Molecular Function: DNA binding (GO:0003677); Cellular Component: nucleus (GO:0005634); Molecular Function: protein heterodimerization activity (GO:0046982);
BnaA02G0218100ZS	AT1G75810		3.36708	1.77425	2.95814	6.95197	5.06295	6.55572	0.00042076	0.00194247	1.17753	Cellular Component: integral component of membrane (GO:0016021);
BnaA02G0218300ZS	AT1G75850	VPS35B	1.28762	1.27373	1.08397	4.21833	4.55049	3.30772	4.81e-07	3.75e-06	1.70106	Cellular Component: cytosol (GO:0005829); Biological Process: protein transport (GO:0015031); Cellular Component: retromer, cargo-selective complex (GO:0030906); Biological Process: retrograde transport, endosome to Golgi (GO:0042147);
BnaA02G0218800ZS	AT1G75950	SKP1	62.2087	30.4348	62.2837	123.106	109.901	125.347	3.85e-07	3.04e-06	1.21269	Biological Process: ubiquitin-dependent protein catabolic process (GO:0006511);
BnaA02G0220400ZS	AT3G12400		0.477724	0.354075	0.506085	0.882115	1.32185	1.04318	0.000758703	0.00329919	1.22739	Biological Process: cellular protein modification process (GO:0006464); Biological Process: protein transport (GO:0015031);
BnaA02G0226200ZS	AT1G21720	PBC1	7.53474	8.5409	8.726	18.0058	20.5013	18.8438	1.16e-12	1.7e-11	1.18202	Molecular Function: threonine-type endopeptidase activity (GO:0004298); Cellular Component: nucleus (GO:0005634); Cellular Component: cytoplasm (GO:0005737); Cellular Component: proteasome core complex, beta-subunit complex (GO:0019774); Biological Process: proteasome-mediated ubiquitin-dependent protein catabolic process (GO:0043161);
BnaA02G0226600ZS	AT1G77510	PDIL1-2	7.76135	6.78483	9.25255	27.0331	41.3089	29.843	2.27e-31	1.7e-29	2.01916	Molecular Function: protein disulfide isomerase activity (GO:0003756); Cellular Component: endoplasmic reticulum (GO:0005783); Biological Process: protein folding (GO:0006457); Biological Process: response to endoplasmic reticulum stress (GO:0034976); Biological Process: cell redox homeostasis (GO:0045454);
BnaA02G0226700ZS	AT1G77520		1.07109	0.874154	0.591335	1.97258	1.72016	2.15136	0.000525836	0.00237681	1.16311	Molecular Function: O-methyltransferase activity (GO:0008171); Biological Process: methylation (GO:0032259); Molecular Function: protein dimerization activity (GO:0046983);
BnaA02G0232300ZS	AT1G78590		1.96748	2.28136	2.31947	4.76584	4.81602	4.73965	4.96e-07	3.87e-06	1.0986	Molecular Function: NAD+ kinase activity (GO:0003951); Biological Process: NADP biosynthetic process (GO:0006741); Biological Process: NAD metabolic process (GO:0019674);
BnaA02G0236400ZS			1.39556	2.30513	1.76956	4.84711	8.23646	7.15025	7.78e-09	7.52e-08	1.82298	--
BnaA02G0237300ZS	AT1G79360	OCT2	1.25471	0.598844	1.29691	2.34237	3.0574	2.51315	5.79e-06	3.81e-05	1.31227	Cellular Component: integral component of membrane (GO:0016021); Molecular Function: transmembrane transporter activity (GO:0022857);
BnaA02G0243300ZS	AT3G12300	BUG22	2.12891	1.66377	2.25672	9.50343	10.4285	10.1588	3.44e-17	8.32e-16	2.28496	--
BnaA02G0246100ZS	AT1G80130		4.41522	2.29052	4.70067	12.9927	16.9435	24.3031	3.38e-16	7.34e-15	2.22532	--
BnaA02G0247000ZS			0.05752	0	0.153584	4.65347	3.83308	4.20829	1.66e-09	1.72e-08	5.693	Cellular Component: integral component of membrane (GO:0016021);
BnaA02G0255600ZS	AT4G02590	UNE12	0	0	0.117629	3.65147	3.89515	3.06199	6.24e-17	1.47e-15	6.16817	Biological Process: reproduction (GO:0000003); Molecular Function: transcription regulatory region sequence-specific DNA binding (GO:0000976); Molecular Function: DNA-binding transcription factor activity, RNA polymerase II-specific (GO:0000981); Molecular Function: core promoter sequence-specific DNA binding (GO:0001046); Molecular Function: core promoter sequence-specific DNA binding (GO:000104…
BnaA02G0279500ZS	AT5G42700		0.691258	0.52833	0.591523	1.27506	1.39081	2.43401	0.00086073	0.00368937	1.4317	Molecular Function: DNA binding (GO:0003677); Cellular Component: nucleus (GO:0005634);
BnaA02G0281600ZS	AT5G43210		0.40895	1.35084	0.808465	7.31491	7.03019	5.00575	2.53e-11	3.21e-10	2.87543	--
BnaA02G0283500ZS	AT5G43710	MNS4	2.52971	2.30089	2.76564	5.01327	7.02361	6.45931	5.12e-10	5.64e-09	1.25027	Molecular Function: mannosyl-oligosaccharide 1,2-alpha-mannosidase activity (GO:0004571); Molecular Function: calcium ion binding (GO:0005509); Biological Process: metabolic process (GO:0008152); Cellular Component: membrane (GO:0016020);
BnaA02G0284100ZS	AT5G43750	PnsB5	1.80752	0.904259	2.08813	3.39054	3.20937	3.55484	0.000976556	0.00413196	1.06853	Biological Process: response to oxidative stress (GO:0006979); Cellular Component: chloroplast (GO:0009507); Cellular Component: integral component of membrane (GO:0016021);
BnaA02G0284700ZS	AT5G15350	ENODL17	22.6726	14.4415	16.7864	50.8442	37.9534	51.5229	5.02e-09	4.94e-08	1.36428	Molecular Function: electron transfer activity (GO:0009055);
BnaA02G0286600ZS	AT5G44210	ERF9	0.760671	0.451952	0.789237	2.0345	2.3222	2.41293	1.01e-05	6.37e-05	1.69986	Molecular Function: DNA binding (GO:0003677); Molecular Function: DNA-binding transcription factor activity (GO:0003700); Cellular Component: nucleus (GO:0005634); Biological Process: glucosinolate metabolic process (GO:0019760);
BnaA02G0286900ZS	AT3G20480	LpxK	1.18871	0.856712	1.06792	1.649	2.29301	2.56012	1.43e-05	8.85e-05	1.02479	Molecular Function: ATP binding (GO:0005524); Biological Process: signal transduction (GO:0007165); Molecular Function: tetraacyldisaccharide 4'-kinase activity (GO:0009029); Biological Process: lipid A biosynthetic process (GO:0009245); Molecular Function: ADP binding (GO:0043531);
BnaA02G0287800ZS	AT5G44460	CML43	1.26715	0.416794	2.70293	3.70455	4.37662	4.6251	0.00134459	0.00548742	1.53855	Molecular Function: calcium ion binding (GO:0005509);
BnaA02G0289900ZS	AT5G44790	RAN1	0.369057	0.503334	0.456095	0.925549	1.4053	1.30077	5.02e-06	3.34e-05	1.40079	Molecular Function: nucleotide binding (GO:0000166); Cellular Component: integral component of membrane (GO:0016021);
BnaA02G0290400ZS			0	0.182047	0.800109	3.9729	3.66424	5.46108	7.51e-08	6.47e-07	3.71597	Molecular Function: electron transfer activity (GO:0009055); Molecular Function: heme binding (GO:0020037); Molecular Function: metal ion binding (GO:0046872);
BnaA02G0291600ZS	AT4G36150	SAA1	0.6231	0.459252	0.711027	1.36664	2.14902	1.55773	2.04e-10	2.34e-09	1.46325	Biological Process: signal transduction (GO:0007165); Cellular Component: integral component of membrane (GO:0016021); Molecular Function: ADP binding (GO:0043531);
BnaA02G0292300ZS	AT5G45275		0.223326	0.166927	0.341172	1.54933	2.00949	1.79667	4.31e-21	1.55e-19	2.82075	Cellular Component: integral component of membrane (GO:0016021);
BnaA02G0292400ZS	AT5G45280	PAE11	5.70428	5.10699	7.0465	14.5346	17.0208	15.3614	1.72e-22	6.96e-21	1.37489	Cellular Component: extracellular region (GO:0005576); Cellular Component: cell wall (GO:0005618); Cellular Component: integral component of membrane (GO:0016021); Molecular Function: hydrolase activity (GO:0016787); Biological Process: cell wall organization (GO:0071555);
BnaA02G0292700ZS	AT5G45330	DCP5-L	1.40656	1.33868	1.984	2.93017	4.66412	3.16149	1.02e-06	7.63e-06	1.14561	Cellular Component: P-body (GO:0000932); Biological Process: nuclear-transcribed mRNA catabolic process (GO:0000956); Molecular Function: molecular_function (GO:0003674); Molecular Function: binding (GO:0005488); Molecular Function: protein binding (GO:0005515); Cellular Component: cellular_component (GO:0005575); Cellular Component: intracellular (GO:0005622); Cellular Component: obsolete cell (…
BnaA02G0293200ZS	AT5G45400	RPA70C	1.20144	1.35063	1.83776	2.70166	3.63719	3.37154	6.2e-09	6.05e-08	1.12127	Molecular Function: DNA binding (GO:0003677); Cellular Component: nucleus (GO:0005634); Biological Process: DNA replication (GO:0006260); Biological Process: DNA repair (GO:0006281); Biological Process: DNA recombination (GO:0006310); Molecular Function: metal ion binding (GO:0046872);
BnaA02G0294200ZS			0.246143	0.338745	0.327934	0.985006	1.68001	1.6093	8.16e-08	7.01e-07	2.13585	Molecular Function: ADP binding (GO:0043531);
BnaA02G0294500ZS			2.61609	1.49941	2.02251	9.59548	9.16418	10.8282	5.98e-09	5.84e-08	2.19653	--
BnaA02G0296600ZS	AT5G56940	bS16m	0.48691	1.01487	1.16191	2.54101	3.54266	3.77985	4.32e-06	2.91e-05	1.82179	Molecular Function: structural constituent of ribosome (GO:0003735); Cellular Component: ribosome (GO:0005840); Biological Process: translation (GO:0006412);
BnaA02G0296800ZS	AT5G46020	MUSE7	4.62389	4.59057	7.63458	13.7446	14.2142	15.0447	2.2e-11	2.81e-10	1.34138	--
BnaA02G0300400ZS			0	0	0	1.86417	2.59163	2.64927	3.79e-11	4.72e-10	8.26041	--
BnaA02G0300800ZS			1.66229	3.353	4.00017	11.9403	11.5384	12.9442	3.83e-11	4.77e-10	1.99067	--
BnaA02G0301800ZS	AT2G32940	AGO6	0.484583	0	0.093687	5.23314	7.83537	5.84548	1.75e-05	0.00010656	4.97204	Molecular Function: nucleic acid binding (GO:0003676); Cellular Component: integral component of membrane (GO:0016021);
BnaA02G0302200ZS	AT5G46740	UBP21	0.185728	0.151862	0.663803	0.554687	1.50569	1.29901	0.00106342	0.0044616	1.73587	Biological Process: ubiquitin-dependent protein catabolic process (GO:0006511); Biological Process: protein deubiquitination (GO:0016579); Molecular Function: thiol-dependent ubiquitinyl hydrolase activity (GO:0036459);
BnaA02G0302500ZS	AT5G46780		0.085798	0.046513	0.09918	1.09458	1.36807	1.66645	1.63e-24	7.71e-23	4.08196	--
BnaA02G0303200ZS	AT5G46860	VAM3	3.40825	2.38573	2.75079	13.2876	13.3122	14.6524	6.79e-30	4.66e-28	2.24273	Molecular Function: SNAP receptor activity (GO:0005484); Biological Process: intracellular protein transport (GO:0006886); Cellular Component: integral component of membrane (GO:0016021); Biological Process: vesicle-mediated transport (GO:0016192);
BnaA02G0306000ZS	AT5G47140	GATA27	0.508607	0.371128	0.452327	1.01991	1.34022	1.2317	9.54e-07	7.15e-06	1.38786	Biological Process: regulation of transcription, DNA-templated (GO:0006355); Molecular Function: zinc ion binding (GO:0008270); Molecular Function: sequence-specific DNA binding (GO:0043565);
BnaA02G0306300ZS	AT5G47180	VAP27-4	0.415092	0.712941	0.930106	1.68083	1.94744	2.41636	8.09e-05	0.000433397	1.50848	Cellular Component: endoplasmic reticulum membrane (GO:0005789); Cellular Component: integral component of membrane (GO:0016021);
BnaA02G0307300ZS			0.176879	0	0	12.8298	12.0628	11.921	1.99e-16	4.42e-15	7.24964	--
BnaA02G0311700ZS	AT1G15120		4.9981	4.10734	6.1895	12.0839	9.04792	11.8559	2.43e-05	0.000143997	1.09738	Cellular Component: mitochondrion (GO:0005739); Biological Process: mitochondrial electron transport, ubiquinol to cytochrome c (GO:0006122); Molecular Function: ubiquinol-cytochrome-c reductase activity (GO:0008121);
BnaA02G0313100ZS			0	0.35009	0.50079	3.93757	3.52361	3.82166	2.41e-08	2.2e-07	3.57831	--
BnaA02G0315700ZS	AT2G01520	MLP328	0.456648	0.85396	0.746987	1.16919	1.89413	1.6199	0.000139658	0.000714959	1.14086	Biological Process: defense response (GO:0006952);
BnaA02G0320000ZS	AT2G02010		1.17302	0.622204	1.87191	1.97551	3.40036	4.70036	0.000137287	0.000703647	1.43613	Molecular Function: glutamate decarboxylase activity (GO:0004351); Biological Process: glutamate metabolic process (GO:0006536); Molecular Function: pyridoxal phosphate binding (GO:0030170);
BnaA02G0335200ZS			1.65448	2.24095	2.0343	4.12345	4.53852	5.63417	0.00202137	0.00787832	1.22064	--
BnaA02G0335700ZS			1.71115	1.66791	1.78247	7.07951	8.15918	8.33546	5.12e-10	5.64e-09	2.12856	--
BnaA02G0335800ZS			1.21843	0.691566	1.54873	3.63686	5.68348	5.86319	1.82e-09	1.88e-08	2.09659	Cellular Component: integral component of membrane (GO:0016021);
BnaA02G0345900ZS	AT3G27690	DEG13	13.5608	12.9135	56.0999	108.363	126.612	136.508	0.000401781	0.00186148	2.21091	Cellular Component: photosystem I (GO:0009522); Cellular Component: photosystem II (GO:0009523); Cellular Component: chloroplast thylakoid membrane (GO:0009535); Biological Process: photosynthesis, light harvesting (GO:0009765); Cellular Component: integral component of membrane (GO:0016021); Molecular Function: chlorophyll binding (GO:0016168); Biological Process: protein-chromophore linkage (GO…
BnaA02G0346600ZS	AT3G27850	RPL12-C	17.038	10.9727	22.1559	47.6945	48.2719	64.8977	1.81e-14	3.25e-13	1.67512	Molecular Function: structural constituent of ribosome (GO:0003735); Cellular Component: ribosome (GO:0005840); Biological Process: translation (GO:0006412);
BnaA02G0347800ZS	AT3G28200		1.07389	0.973978	0.937679	2.6752	2.18586	3.78892	3.18e-06	2.19e-05	1.50042	Molecular Function: peroxidase activity (GO:0004601); Cellular Component: extracellular region (GO:0005576); Biological Process: response to oxidative stress (GO:0006979); Molecular Function: heme binding (GO:0020037); Biological Process: hydrogen peroxide catabolic process (GO:0042744); Molecular Function: metal ion binding (GO:0046872);
BnaA02G0348200ZS			0.456045	0.788065	0.644189	2.05867	2.37865	3.15611	8.98e-07	6.75e-06	1.95439	Cellular Component: integral component of membrane (GO:0016021);
BnaA02G0350500ZS	AT3G28940	AIG2B	1.50435	1.83935	2.11675	17.7261	16.7528	26.7514	6.74e-38	6.81e-36	3.44994	--
BnaA02G0352700ZS	AT3G29160	KIN11	1.39454	0.805137	2.0824	3.10529	3.18857	3.1955	6.78e-05	0.000368701	1.14872	Molecular Function: protein serine/threonine kinase activity (GO:0004674); Molecular Function: ATP binding (GO:0005524);
BnaA02G0353200ZS	AT3G29240	DUF179-3	1.55105	1.24532	3.28395	5.05319	6.3192	5.15624	5.1e-06	3.39e-05	1.44538	--
BnaA02G0360500ZS	AT5G65360	H3.1	5.4374	1.55255	8.54097	16.3297	23.1412	29.7435	3.9e-07	3.08e-06	2.15878	Cellular Component: nucleosome (GO:0000786); Molecular Function: DNA binding (GO:0003677); Cellular Component: nucleus (GO:0005634); Molecular Function: protein heterodimerization activity (GO:0046982);
BnaA02G0361800ZS	AT5G48490	DIR1-like	1.76515	0.684634	3.83911	5.58527	4.49203	8.5949	0.00207779	0.00806937	1.57992	Molecular Function: fatty acid binding (GO:0005504); Biological Process: systemic acquired resistance (GO:0009627);
BnaA02G0362400ZS	AT5G48580	FKBP15-2	28.6355	13.888	13.7367	44.1914	38.3506	44.6379	0.000128325	0.000661318	1.15031	Molecular Function: peptidyl-prolyl cis-trans isomerase activity (GO:0003755);
BnaA02G0370000ZS	AT5G28300	GT2L	4.52805	2.65141	4.28831	6.66065	10.0764	9.56436	4.12e-08	3.68e-07	1.16923	Molecular Function: transcription regulatory region sequence-specific DNA binding (GO:0000976); Molecular Function: regulatory region nucleic acid binding (GO:0001067); Molecular Function: cis-regulatory region sequence-specific DNA binding (GO:0001158); Molecular Function: molecular_function (GO:0003674); Molecular Function: nucleic acid binding (GO:0003676); Molecular Function: DNA binding (GO:…
BnaA02G0384200ZS	AT5G24660	LSU2	0	0.016226	0.111211	6.46842	5.33962	6.9939	3.9e-12	5.42e-11	6.33001	Biological Process: cellular oxidant detoxification (GO:0098869);
BnaA02G0384300ZS	AT5G24620		0.094348	0.059152	0.157038	0.622305	0.894351	0.783989	5.42e-09	5.32e-08	2.84808	Cellular Component: extracellular region (GO:0005576); Biological Process: defense response (GO:0006952);
BnaA02G0384700ZS			1.94565	1.80337	1.30652	7.80174	8.42521	6.33119	9.24e-15	1.7e-13	2.12425	Biological Process: metal ion transport (GO:0030001); Molecular Function: metal ion binding (GO:0046872);
BnaA02G0387400ZS	AT5G24165		4.12228	3.99415	3.31101	8.16335	6.9833	10.445	0.000480674	0.00219062	1.13127	--
BnaA02G0388200ZS	AT5G23870	PAE9	1.13383	1.58971	1.77805	3.35806	3.34195	3.96079	7.34e-07	5.59e-06	1.21798	Cellular Component: extracellular region (GO:0005576); Cellular Component: cell wall (GO:0005618); Molecular Function: hydrolase activity (GO:0016787); Biological Process: cell wall organization (GO:0071555);
BnaA02G0389600ZS	AT5G23420	HMGB6	0.805126	0.569234	2.86223	2.81916	10.5942	12.6252	4.16e-06	2.81e-05	2.60055	Molecular Function: DNA binding (GO:0003677); Cellular Component: nucleus (GO:0005634);
BnaA02G0390000ZS	AT5G23230	NIC2	1.48665	2.43086	1.97259	6.16024	5.86205	4.8982	1.36e-06	9.96e-06	1.49176	Molecular Function: catalytic activity (GO:0003824);
BnaA02G0396600ZS	AT5G62000	ARF2	3.02182	3.52401	3.69863	6.23043	10.1413	7.35497	2.16e-09	2.22e-08	1.15481	Molecular Function: DNA binding (GO:0003677); Cellular Component: nucleus (GO:0005634); Biological Process: regulation of transcription, DNA-templated (GO:0006355); Biological Process: auxin-activated signaling pathway (GO:0009734);
BnaA02G0404600ZS	AT5G63590	FLS3	1.58479	0.92106	1.71343	7.99398	6.42971	6.93601	6.23e-18	1.64e-16	2.33139	Biological Process: response to light stimulus (GO:0009416); Molecular Function: flavonol synthase activity (GO:0045431); Molecular Function: metal ion binding (GO:0046872); Molecular Function: dioxygenase activity (GO:0051213);
BnaA02G0413300ZS	AT5G65360	H3.1	0.282977	0.182088	0.594614	6.46019	7.69359	9.84215	1.01e-19	3.18e-18	4.37588	Cellular Component: nucleosome (GO:0000786); Molecular Function: DNA binding (GO:0003677); Cellular Component: nucleus (GO:0005634); Molecular Function: protein heterodimerization activity (GO:0046982);
BnaA02G0413500ZS	AT5G65400		2.28669	2.17716	2.8177	5.00795	4.78361	6.29054	1.03e-06	7.7e-06	1.11468	--
BnaA03G0001700ZS	AT5G01650	MDL2	26.5776	24.2161	27.5383	62.8324	57.8986	64.4719	5.36e-16	1.14e-14	1.22174	--
BnaA03G0002900ZS	AT5G01500	TAAC	2.0775	1.32701	2.19265	3.82731	4.25566	4.33335	4.09e-06	2.76e-05	1.12199	Molecular Function: ATP transmembrane transporter activity (GO:0005347); Cellular Component: integral component of membrane (GO:0016021); Cellular Component: thylakoid membrane (GO:0042651);
BnaA03G0003200ZS	AT5G01410	RSR4	3.43756	3.06819	3.58742	7.12725	6.81471	8.51292	3.32e-09	3.34e-08	1.12915	Molecular Function: catalytic activity (GO:0003824); Biological Process: pyridoxal phosphate biosynthetic process (GO:0042823);
BnaA03G0008400ZS			1.21188	1.02943	1.3784	2.43768	5.20393	3.29735	3.61e-10	4.03e-09	1.55318	Molecular Function: ubiquitin-protein transferase activity (GO:0004842);
BnaA03G0010000ZS	AT5G03370		0.459976	0.519401	0.419448	1.5543	1.59082	1.45486	6.17e-05	0.000337937	1.67762	Molecular Function: acylphosphatase activity (GO:0003998);
BnaA03G0010100ZS	AT5G03380	AtHMP43	7.77318	5.52006	5.62659	22.2446	21.5919	23.1784	5.09e-20	1.65e-18	1.79651	Biological Process: metal ion transport (GO:0030001); Molecular Function: metal ion binding (GO:0046872);
BnaA03G0011200ZS	AT5G03630	MDAR2	1.70571	1.56935	1.79566	4.30882	4.70137	5.76702	2.53e-15	5.02e-14	1.51396	Molecular Function: oxidoreductase activity (GO:0016491); Molecular Function: flavin adenine dinucleotide binding (GO:0050660);
BnaA03G0020100ZS	AT5G05460	ENGase85A	0.221123	0.208424	0.278489	0.393744	0.97361	0.826338	0.000146172	0.000744734	1.55616	Cellular Component: cytoplasm (GO:0005737); Biological Process: protein deglycosylation (GO:0006517); Molecular Function: mannosyl-glycoprotein endo-beta-N-acetylglucosaminidase activity (GO:0033925);
BnaA03G0022600ZS	AT5G06150	CYC1BAT	0.336743	0.087098	0.672052	0.899738	3.01838	3.93768	5.43e-06	3.59e-05	2.78217	Cellular Component: host cell nucleus (GO:0042025);
BnaA03G0026000ZS	AT5G07010	ST2A	95.336	151.942	97.4216	299.286	229.435	206.498	0.000157421	0.000796631	1.06106	Molecular Function: sulfotransferase activity (GO:0008146);
BnaA03G0030100ZS	AT5G08020	RPA70B	0.333029	0.154524	0.542648	0.487254	1.47584	1.96769	0.000270663	0.00130411	1.89614	Molecular Function: DNA binding (GO:0003677); Cellular Component: nucleus (GO:0005634); Biological Process: DNA replication (GO:0006260); Biological Process: DNA repair (GO:0006281); Biological Process: DNA recombination (GO:0006310); Molecular Function: metal ion binding (GO:0046872);
BnaA03G0030200ZS	AT5G08040	TOM5	10.6603	5.78243	11.3739	24.1748	15.3545	25.034	0.000254539	0.0012341	1.21332	Cellular Component: mitochondrial outer membrane translocase complex (GO:0005742); Cellular Component: integral component of membrane (GO:0016021);
BnaA03G0030300ZS	AT5G08050	RIQ1	2.5664	1.57906	6.231	10.8171	10.2475	10.4401	3.16e-05	0.000183104	1.6226	Cellular Component: integral component of membrane (GO:0016021);
BnaA03G0030400ZS	AT5G08060		2.43667	1.38154	3.71779	13.5252	11.1294	14.8534	4.66e-14	7.97e-13	2.37925	--
BnaA03G0031100ZS	AT5G08160	PK3	6.57579	5.25086	7.59929	13.3312	13.8414	13.6625	1.45e-11	1.89e-10	1.05729	Molecular Function: protein serine/threonine kinase activity (GO:0004674); Molecular Function: ATP binding (GO:0005524);
BnaA03G0031600ZS	AT5G08260	scpl35	6.97784	2.70069	17.1136	37.3223	40.9149	43.3561	0.000361313	0.00169378	2.22738	Molecular Function: serine-type carboxypeptidase activity (GO:0004185);
BnaA03G0031700ZS	AT5G08280	HEMC	1.24726	0.785416	3.0847	3.24866	4.61233	4.75773	0.000895954	0.00382464	1.30999	Molecular Function: hydroxymethylbilane synthase activity (GO:0004418); Biological Process: peptidyl-pyrromethane cofactor linkage (GO:0018160); Biological Process: tetrapyrrole biosynthetic process (GO:0033014);
BnaA03G0032200ZS	AT5G08330	TCP21	1.35389	0.683901	1.52163	3.92245	3.01294	3.93485	3.38e-06	2.32e-05	1.58949	Molecular Function: DNA-binding transcription factor activity (GO:0003700);
BnaA03G0032500ZS			1.10094	0.6931	1.83053	2.27518	2.58447	2.76901	0.000202604	0.00100204	1.06886	Biological Process: carbohydrate metabolic process (GO:0005975); Cellular Component: integral component of membrane (GO:0016021); Molecular Function: raffinose alpha-galactosidase activity (GO:0052692);
BnaA03G0033500ZS	AT5G08520	MYBS2	0.756329	1.01222	1.25988	3.09996	2.12453	1.78124	0.00160463	0.00642199	1.21628	Molecular Function: DNA binding (GO:0003677); Cellular Component: nucleus (GO:0005634);
BnaA03G0034500ZS			1.79889	1.3774	2.67562	5.71945	4.99589	5.80096	1.12e-05	7.02e-05	1.47976	Molecular Function: RNA polymerase II complex binding (GO:0000993); Molecular Function: single-stranded RNA binding (GO:0003727); Biological Process: chromatin organization (GO:0006325); Biological Process: mRNA processing (GO:0006397); Molecular Function: zinc ion binding (GO:0008270); Cellular Component: DSIF complex (GO:0032044); Biological Process: positive regulation of DNA-templated transcr…
BnaA03G0036600ZS	AT5G09590	MTHSC70-2	12.2423	8.61391	15.6332	19.8899	37.73	26.3429	3.01e-07	2.41e-06	1.182	Molecular Function: ATP binding (GO:0005524); Biological Process: protein folding (GO:0006457); Molecular Function: unfolded protein binding (GO:0051082);
BnaA03G0036800ZS	AT5G09650	PPa6	3.9232	2.57262	5.27919	8.79591	10.5716	11.0349	5.86e-09	5.73e-08	1.35129	Molecular Function: magnesium ion binding (GO:0000287); Molecular Function: inorganic diphosphatase activity (GO:0004427); Cellular Component: cytoplasm (GO:0005737); Biological Process: phosphate-containing compound metabolic process (GO:0006796);
BnaA03G0037000ZS	AT5G09760	PMEI-PME51	1.93221	1.7128	2.94335	4.20958	4.99358	5.51436	1.99e-07	1.63e-06	1.13841	Molecular Function: pectinesterase activity (GO:0030599); Biological Process: cell wall modification (GO:0042545); Molecular Function: aspartyl esterase activity (GO:0045330); Biological Process: pectin catabolic process (GO:0045490); Molecular Function: pectinesterase inhibitor activity (GO:0046910);
BnaA03G0038000ZS	AT5G64760	RPN5B	2.21999	2.6269	4.70133	8.51279	10.0536	12.808	3.61e-11	4.51e-10	1.69887	Cellular Component: cytoplasm (GO:0005737);
BnaA03G0039200ZS	AT5G10140	FLC	30.2977	21.8819	39.6437	98.5521	91.7185	95.8637	1.42e-18	3.96e-17	1.64083	Molecular Function: RNA polymerase II transcription regulatory region sequence-specific DNA binding (GO:0000977); Molecular Function: DNA-binding transcription factor activity (GO:0003700); Cellular Component: nucleus (GO:0005634); Biological Process: positive regulation of transcription by RNA polymerase II (GO:0045944); Molecular Function: protein dimerization activity (GO:0046983);
BnaA03G0039300ZS			19.943	12.4628	38.3594	108.137	118.058	128.273	6.05e-16	1.28e-14	2.34262	Biological Process: fatty acid biosynthetic process (GO:0006633); Molecular Function: hydro-lyase activity (GO:0016836);
BnaA03G0039400ZS	AT5G10240	ASN3	7.04836	2.86531	9.34112	11.6003	17.7657	14.0947	0.000193779	0.000963653	1.17994	Molecular Function: asparagine synthase (glutamine-hydrolyzing) activity (GO:0004066); Molecular Function: ATP binding (GO:0005524); Cellular Component: cytosol (GO:0005829); Biological Process: asparagine biosynthetic process (GO:0006529); Biological Process: glutamine metabolic process (GO:0006541);
BnaA03G0039500ZS	AT5G10260	RABH1e	2.08694	2.34058	3.80049	8.31643	7.82936	11.3807	2.09e-10	2.4e-09	1.71891	Molecular Function: GTPase activity (GO:0003924); Molecular Function: GTP binding (GO:0005525);
BnaA03G0039900ZS	AT5G10370	DRIF1	2.59971	2.67125	4.10867	7.55538	14.866	8.72856	5.78e-12	7.87e-11	1.70758	Molecular Function: helicase activity (GO:0004386); Molecular Function: ATP binding (GO:0005524); Molecular Function: transferase activity (GO:0016740); Molecular Function: metal ion binding (GO:0046872);
BnaA03G0040300ZS	AT5G10450	GRF6	7.76035	5.41882	10.5909	20.0507	21.1859	30.8807	4.75e-11	5.85e-10	1.58329	Cellular Component: cellular_component (GO:0005575); Cellular Component: cell wall (GO:0005618); Cellular Component: intracellular (GO:0005622); Cellular Component: obsolete cell (GO:0005623); Cellular Component: nucleus (GO:0005634); Cellular Component: cytoplasm (GO:0005737); Cellular Component: cytosol (GO:0005829); Cellular Component: plasma membrane (GO:0005886); Biological Process: response…
BnaA03G0040500ZS	AT5G10480	PAS2	7.06641	5.68496	20.917	105.185	109.132	103.713	3.4e-20	1.12e-18	3.27316	Cellular Component: endoplasmic reticulum membrane (GO:0005789); Biological Process: fatty acid biosynthetic process (GO:0006633); Cellular Component: integral component of membrane (GO:0016021); Molecular Function: very-long-chain 3-hydroxyacyl-CoA dehydratase activity (GO:0102158); Molecular Function: 3-hydroxy-arachidoyl-CoA dehydratase activity (GO:0102343); Molecular Function: 3-hydroxy-behe…
BnaA03G0040800ZS	AT5G10490	MSL2	1.19635	1.51997	1.97747	3.45748	4.30724	3.81754	2.23e-09	2.29e-08	1.2231	Cellular Component: membrane (GO:0016020); Biological Process: transmembrane transport (GO:0055085);
BnaA03G0042300ZS	AT5G10780		7.90871	5.58261	8.72289	15.8288	13.3887	16.3436	1.07e-06	7.94e-06	1.0257	Cellular Component: integral component of membrane (GO:0016021);
BnaA03G0044500ZS	AT5G11510	MYB3R-4	0.506687	0.317954	0.724829	0.87656	1.17044	1.21258	0.000260216	0.00125997	1.05448	Molecular Function: DNA binding (GO:0003677); Cellular Component: nucleus (GO:0005634);
BnaA03G0045900ZS	AT4G11630		2.89726	2.09703	2.92983	5.17919	7.60712	4.45564	8.66e-05	0.000461195	1.09845	Molecular Function: structural constituent of ribosome (GO:0003735); Cellular Component: ribosome (GO:0005840); Biological Process: translation (GO:0006412);
BnaA03G0046000ZS	AT5G03330		1.3128	0.797488	1.13186	2.36634	2.82029	2.4133	0.000365568	0.00171071	1.20585	--
BnaA03G0047000ZS	AT5G11910		0	0.443061	0.056571	4.62795	5.42901	6.81821	3.54e-15	6.86e-14	4.89101	--
BnaA03G0049200ZS	AT5G12260		0.884112	0.680508	0.592755	3.20856	4.53497	4.26052	3.17e-29	2.09e-27	2.42689	Cellular Component: integral component of membrane (GO:0016021);
BnaA03G0049300ZS	AT5G12290	DGS1	1.91034	2.14915	2.21484	4.3945	5.40047	5.77487	1.93e-13	3.08e-12	1.27545	Cellular Component: integral component of membrane (GO:0016021);
BnaA03G0049900ZS	AT5G12440	AtC3H55	0.533904	0.518017	0.677364	1.72642	2.25468	3.23445	2.55e-11	3.24e-10	1.99866	Molecular Function: RNA binding (GO:0003723);
BnaA03G0050000ZS	AT5G12440	AtC3H55	0.95967	0.904322	1.22249	1.63115	3.90782	2.07453	0.000187367	0.000933701	1.25667	Molecular Function: RNA binding (GO:0003723);
BnaA03G0050400ZS	AT5G12900		0	0.122816	0.169243	0.576075	0.679336	0.721108	9.42e-05	0.000497804	2.70855	--
BnaA03G0050600ZS	AT5G12930		0.152304	0.062999	0.317504	0.708194	1.10608	0.965242	1.11e-06	8.2e-06	2.32189	--
BnaA03G0050800ZS	AT5G12950	PAF1	3.71707	2.0728	4.94505	18.4478	28.8415	22.9151	1.84e-27	1.1e-25	2.70249	Biological Process: L-arabinose metabolic process (GO:0046373); Molecular Function: alpha-L-arabinofuranosidase activity (GO:0046556);
BnaA03G0051800ZS	AT5G13110	G6PD2	2.91333	2.31749	3.1371	5.0936	6.33085	6.99634	1.99e-13	3.18e-12	1.11212	Molecular Function: glucose-6-phosphate dehydrogenase activity (GO:0004345); Biological Process: glucose metabolic process (GO:0006006); Biological Process: pentose-phosphate shunt (GO:0006098); Molecular Function: NADP binding (GO:0050661);
BnaA03G0052300ZS	AT5G13180	NAC083	2.38108	1.61484	3.45181	7.61414	6.33305	7.90791	1.22e-08	1.16e-07	1.55392	Molecular Function: DNA binding (GO:0003677); Cellular Component: nucleus (GO:0005634); Biological Process: regulation of transcription, DNA-templated (GO:0006355);
BnaA03G0055300ZS	AT5G13840	FZR3	0.276051	0.131356	1.40792	1.10252	2.93007	3.35869	0.00144186	0.00583922	2.03638	Cellular Component: anaphase-promoting complex (GO:0005680); Molecular Function: anaphase-promoting complex binding (GO:0010997); Biological Process: anaphase-promoting complex-dependent catabolic process (GO:0031145); Biological Process: positive regulation of anaphase-promoting complex-dependent catabolic process (GO:1905786); Molecular Function: ubiquitin ligase activator activity (GO:1990757);
BnaA03G0059700ZS	AT5G14590		0	0.538257	0.641363	8.00824	10.0102	9.32078	0.00128377	0.00526566	4.50758	Molecular Function: magnesium ion binding (GO:0000287); Molecular Function: isocitrate dehydrogenase (NADP+) activity (GO:0004450); Biological Process: tricarboxylic acid cycle (GO:0006099); Biological Process: isocitrate metabolic process (GO:0006102); Molecular Function: NAD binding (GO:0051287);
BnaA03G0059900ZS	AT5G14710	PBAC3	1.83144	1.88495	1.86454	5.68947	4.30935	7.06729	3.9e-06	2.65e-05	1.57523	--
BnaA03G0060000ZS	AT5G14720	TOT3	0	0	0	2.79592	3.75183	4.19234	6.39e-12	8.67e-11	8.52054	Molecular Function: protein kinase activity (GO:0004672); Molecular Function: ATP binding (GO:0005524);
BnaA03G0060100ZS	AT5G14720	TOT3	0	0	0	4.29821	3.98934	5.07139	1.57e-10	1.82e-09	8.06102	Molecular Function: protein kinase activity (GO:0004672); Molecular Function: ATP binding (GO:0005524);
BnaA03G0060300ZS	AT5G14790		0.344134	0.346369	0.333093	0.97544	1.34614	1.29488	2.01e-07	1.64e-06	1.7885	--
BnaA03G0061100ZS	AT5G15070	ATVIP2	1.49318	1.5399	1.61747	2.92616	4.99309	4.15746	1.67e-11	2.16e-10	1.3352	Molecular Function: inositol heptakisphosphate kinase activity (GO:0000829); Molecular Function: inositol hexakisphosphate 5-kinase activity (GO:0000832); Molecular Function: ATP binding (GO:0005524); Cellular Component: cytosol (GO:0005829); Molecular Function: diphosphoinositol-pentakisphosphate kinase activity (GO:0033857); Molecular Function: inositol hexakisphosphate 1-kinase activity (GO:00…
BnaA03G0063000ZS	AT5G15320		2.74365	2.04644	2.01541	13.1763	9.94998	16.3593	3.82e-10	4.25e-09	2.46772	Cellular Component: integral component of membrane (GO:0016021);
BnaA03G0063100ZS	AT5G15350	ENODL17	2.17742	1.73705	3.08471	3.84841	4.9313	6.37949	6.05e-05	0.00033206	1.08267	Molecular Function: electron transfer activity (GO:0009055);
BnaA03G0064100ZS	AT3G17152		0.732794	0	0.392723	2.00106	4.12597	2.24483	5.71e-05	0.000315044	2.85071	Molecular Function: enzyme inhibitor activity (GO:0004857);
BnaA03G0065300ZS	AT5G14640	SK13	1.62844	1.32342	2.69456	3.80952	5.28456	5.51801	2.9e-08	2.63e-07	1.35777	Molecular Function: protein serine/threonine kinase activity (GO:0004674); Molecular Function: ATP binding (GO:0005524); Cellular Component: cytoplasm (GO:0005737); Cellular Component: cytosol (GO:0005829); Biological Process: signal transduction (GO:0007165);
BnaA03G0067300ZS	AT5G16250		1.29203	0.263341	3.01004	2.6837	6.83433	11.5647	0.00055226	0.00248595	2.20016	Cellular Component: integral component of membrane (GO:0016021);
BnaA03G0084400ZS	AT5G19760		1.2672	1.32953	1.70288	2.52666	3.62201	4.83034	6.62e-06	4.32e-05	1.30907	Molecular Function: ATP transmembrane transporter activity (GO:0005347); Cellular Component: integral component of membrane (GO:0016021);
BnaA03G0090100ZS	AT5G20740	PMEI3	3.13093	3.00643	5.12985	9.04617	7.05438	10.8376	4e-06	2.71e-05	1.25222	Molecular Function: enzyme inhibitor activity (GO:0004857);
BnaA03G0090400ZS	AT5G20830	SUS1	0.349064	0.642369	0.492608	0.883085	1.22613	1.09978	0.000446449	0.00204865	1.07569	Biological Process: sucrose metabolic process (GO:0005985); Molecular Function: sucrose synthase activity (GO:0016157);
BnaA03G0096300ZS	AT5G22790	RER1	1.98361	0.945426	2.40014	2.45682	3.87605	4.55427	0.00124385	0.00512118	1.01157	Cellular Component: mitochondrion (GO:0005739); Cellular Component: chloroplast inner membrane (GO:0009706); Cellular Component: integral component of membrane (GO:0016021); Biological Process: plant organ development (GO:0099402);
BnaA03G0096600ZS			2.70413	0.949189	4.05183	5.81034	12.0477	16.6159	2.91e-06	2.02e-05	2.1285	Cellular Component: nucleosome (GO:0000786); Molecular Function: DNA binding (GO:0003677); Cellular Component: nucleus (GO:0005634); Biological Process: nucleosome assembly (GO:0006334); Molecular Function: protein heterodimerization activity (GO:0046982);
BnaA03G0097800ZS	AT5G60630		1.39788	0.93097	1.02151	4.86799	3.61986	5.14151	1.72e-07	1.42e-06	1.97483	Cellular Component: integral component of membrane (GO:0016021);
BnaA03G0099400ZS	AT3G45600	TET3	3.88651	5.33916	4.35612	14.6455	15.4094	14.2055	5.3e-15	1.01e-13	1.67108	Cellular Component: integral component of membrane (GO:0016021);
BnaA03G0100300ZS	AT3G45980	HTB9	6.80001	2.98765	15.2922	19.0213	41.0467	51.4538	1.58e-06	1.14e-05	2.15339	Cellular Component: nucleosome (GO:0000786); Molecular Function: DNA binding (GO:0003677); Cellular Component: nucleus (GO:0005634); Molecular Function: protein heterodimerization activity (GO:0046982);
BnaA03G0100600ZS	AT5G59870	HTA6	5.58794	3.96272	9.16293	10.708	17.5566	19.0747	5.56e-06	3.67e-05	1.32227	Cellular Component: nucleosome (GO:0000786); Molecular Function: DNA binding (GO:0003677); Cellular Component: nucleus (GO:0005634); Molecular Function: protein heterodimerization activity (GO:0046982);
BnaA03G0104800ZS	AT5G58710	ROC7	28.717	20.0328	28.6442	61.9214	56.2682	69.5528	1.27e-13	2.07e-12	1.26485	Molecular Function: peptidyl-prolyl cis-trans isomerase activity (GO:0003755); Biological Process: protein folding (GO:0006457);
BnaA03G0107100ZS	AT5G58330	NADP-MDH	9.66593	7.15043	9.61246	19.7387	22.1758	20.9016	2.06e-19	6.26e-18	1.2306	Biological Process: carbohydrate metabolic process (GO:0005975); Biological Process: tricarboxylic acid cycle (GO:0006099); Biological Process: oxaloacetate metabolic process (GO:0006107); Biological Process: malate metabolic process (GO:0006108); Biological Process: NADH metabolic process (GO:0006734); Molecular Function: L-malate dehydrogenase activity (GO:0030060); Molecular Function: malate d…
BnaA03G0107300ZS	AT5G58300	KOIN	0.63894	0.378791	0.791752	2.06373	3.18731	2.68615	1.16e-15	2.39e-14	2.10542	Molecular Function: protein kinase activity (GO:0004672); Molecular Function: ATP binding (GO:0005524); Cellular Component: integral component of membrane (GO:0016021);
BnaA03G0107400ZS	AT5G58290	RPT3	24.4994	18.8099	23.2757	47.4638	54.6541	52.6179	2.02e-20	6.78e-19	1.19305	Molecular Function: ATP binding (GO:0005524); Cellular Component: cytoplasm (GO:0005737); Biological Process: protein catabolic process (GO:0030163); Molecular Function: proteasome-activating ATPase activity (GO:0036402);
BnaA03G0107500ZS	AT5G58270	ABCB25	3.0222	2.62788	2.76847	5.16297	6.77164	6.30959	1e-11	1.33e-10	1.08133	Molecular Function: ATP binding (GO:0005524); Cellular Component: integral component of membrane (GO:0016021); Molecular Function: ATPase activity (GO:0016887); Molecular Function: ATPase-coupled transmembrane transporter activity (GO:0042626);
BnaA03G0107600ZS	AT5G58260	NdhN	6.27429	5.49436	9.20374	14.5202	15.4169	16.2515	3.12e-09	3.15e-08	1.12758	Cellular Component: membrane (GO:0016020); Molecular Function: oxidoreductase activity, acting on NAD(P)H, quinone or similar compound as acceptor (GO:0016655);
BnaA03G0107700ZS	AT5G58230	MSI1	43.2084	27.9458	47.4611	75.9984	92.9022	92.36	1.37e-11	1.78e-10	1.12625	Cellular Component: nucleus (GO:0005634);
BnaA03G0107800ZS	AT5G58210		1.7479	1.58161	1.57711	3.20918	3.71896	3.7399	6.42e-07	4.93e-06	1.08955	--
BnaA03G0107900ZS	AT5G58190	ECT10	0.343757	0.31827	0.33153	0.835917	0.746986	0.697514	0.00204204	0.00794664	1.1656	Molecular Function: RNA binding (GO:0003723);
BnaA03G0108200ZS	AT5G58110		25.1677	22.5916	21.3502	54.2189	46.2608	56.7877	3.46e-10	3.87e-09	1.15973	Molecular Function: ATPase activator activity (GO:0001671); Molecular Function: chaperone binding (GO:0051087); Molecular Function: Hsp90 protein binding (GO:0051879);
BnaA03G0108300ZS			13.4586	12.8307	18.7077	49.7703	35.9104	66.9804	6.59e-13	9.92e-12	1.74962	Biological Process: reproduction (GO:0000003); Biological Process: response to acid chemical (GO:0001101); Biological Process: developmental process involved in reproduction (GO:0003006); Cellular Component: cellular_component (GO:0005575); Cellular Component: intracellular (GO:0005622); Cellular Component: obsolete cell (GO:0005623); Cellular Component: cytoplasm (GO:0005737); Cellular Component…
BnaA03G0108600ZS	AT5G58030	TRAPPC5	2.14831	2.50343	2.40822	4.08439	4.72145	5.89583	1.79e-06	1.29e-05	1.01871	Molecular Function: protein dimerization activity (GO:0046983);
BnaA03G0108700ZS	AT5G58003	CPL4	6.87127	6.14192	7.64223	13.8437	15.4045	15.7233	5.7e-20	1.84e-18	1.10001	Cellular Component: nucleus (GO:0005634); Cellular Component: mitochondrion (GO:0005739); Molecular Function: RNA polymerase II CTD heptapeptide repeat phosphatase activity (GO:0008420); Biological Process: dephosphorylation of RNA polymerase II C-terminal domain (GO:0070940);
BnaA03G0109100ZS	AT5G57910	INB2B	1.77932	1.57128	2.59861	5.58538	5.41827	5.70336	2.2e-09	2.26e-08	1.47208	--
BnaA03G0109200ZS	AT5G57860		12.0133	9.92208	12.3555	33.9675	27.6523	31.9691	4.82e-13	7.35e-12	1.43162	Molecular Function: protein binding (GO:0005515);
BnaA03G0113100ZS	AT5G57123		37.1507	33.0113	42.5636	69.3999	54.1245	113.154	6.55e-05	0.000357022	1.04503	--
BnaA03G0114100ZS	AT5G56860	GNC	0.241641	0.040534	0.433138	1.06381	1.08302	1.34171	7.39e-05	0.000398752	2.23717	Biological Process: regulation of transcription, DNA-templated (GO:0006355); Molecular Function: zinc ion binding (GO:0008270); Molecular Function: sequence-specific DNA binding (GO:0043565);
BnaA03G0116000ZS	AT5G10550	GTE2	2.00117	1.25863	1.8071	4.96099	6.05864	5.40426	2.09e-09	2.15e-08	1.65577	Biological Process: biological_process (GO:0008150); Biological Process: genetic transfer (GO:0009292); Biological Process: DNA mediated transformation (GO:0009294); Biological Process: cellular process (GO:0009987); Biological Process: multi-organism cellular process (GO:0044764); Biological Process: multi-organism process (GO:0051704);
BnaA03G0116100ZS	AT5G10550	GTE2	2.53678	2.19082	2.79594	6.54993	7.29639	5.97268	1.86e-08	1.72e-07	1.36297	Molecular Function: protein binding (GO:0005515); Biological Process: biological_process (GO:0008150); Biological Process: genetic transfer (GO:0009292); Biological Process: DNA mediated transformation (GO:0009294); Biological Process: cellular process (GO:0009987); Biological Process: multi-organism cellular process (GO:0044764); Biological Process: multi-organism process (GO:0051704);
BnaA03G0122400ZS	AT5G55180		2.8913	1.46778	6.20846	5.07316	8.28531	11.7307	0.0019702	0.00770138	1.25371	Molecular Function: hydrolase activity, hydrolyzing O-glycosyl compounds (GO:0004553); Biological Process: carbohydrate metabolic process (GO:0005975);
BnaA03G0127600ZS	AT5G54010	UGT79B6	5.04208	3.61802	4.89433	11.5496	13.0863	11.0839	1.72e-15	3.45e-14	1.37683	Molecular Function: UDP-glycosyltransferase activity (GO:0008194);
BnaA03G0150600ZS	AT3G01610	emb1354	1.4966	1.20376	2.59702	4.24525	5.31505	5.27379	1.15e-07	9.72e-07	1.46483	Molecular Function: ATP binding (GO:0005524);
BnaA03G0151300ZS			5.64325	5.1851	10.4921	11.801	12.8311	21.1133	7.83e-05	0.000420888	1.09133	Molecular Function: kinase activity (GO:0016301); Molecular Function: phosphotransferase activity, alcohol group as acceptor (GO:0016773);
BnaA03G0154800ZS	AT2G31990		40.049	26.2645	39.8176	75.7527	62.4507	78.2693	4.68e-08	4.14e-07	1.02279	Molecular Function: cysteine-type endopeptidase inhibitor activity (GO:0004869); Biological Process: protein glycosylation (GO:0006486); Molecular Function: transferase activity, transferring glycosyl groups (GO:0016757);
BnaA03G0157600ZS	AT2G32770	PAP13	0.309224	0.401843	0.433133	0.900073	1.12817	1.04404	2.65e-05	0.000155735	1.38083	Molecular Function: acid phosphatase activity (GO:0003993); Molecular Function: metal ion binding (GO:0046872);
BnaA03G0161600ZS	AT2G33510	CFL1	3.21816	1.15397	1.61009	4.37753	4.60515	6.01453	0.00100804	0.0042528	1.29279	--
BnaA03G0162700ZS	AT3G24610		0.522926	0.510415	0.434345	2.70698	2.15818	1.7332	7.86e-08	6.76e-07	2.13123	Molecular Function: protein binding (GO:0005515);
BnaA03G0164600ZS	AT2G34250		22.8631	27.2594	24.7206	59.5641	64.1968	55.6438	3.16e-13	4.94e-12	1.23049	Biological Process: protein transport (GO:0015031); Cellular Component: integral component of membrane (GO:0016021);
BnaA03G0166600ZS	AT2G34680		2.45877	2.04897	2.42249	3.68829	9.09596	5.75518	2.06e-07	1.68e-06	1.37094	Cellular Component: cellular_component (GO:0005575); Cellular Component: intracellular (GO:0005622); Cellular Component: obsolete cell (GO:0005623); Cellular Component: cytoplasm (GO:0005737); Cellular Component: cytoskeleton (GO:0005856); Cellular Component: microtubule (GO:0005874); Cellular Component: cytoplasmic microtubule (GO:0005881); Cellular Component: plasma membrane (GO:0005886); Cellu…
BnaA03G0169500ZS	AT4G38220	AQI	4.47398	1.1907	3.5699	7.33245	7.4226	7.0634	0.00123832	0.00510012	1.24026	Molecular Function: aminoacylase activity (GO:0004046);
BnaA03G0170700ZS	AT2G35690	ACX5	0.549419	0.651322	0.754909	1.38729	2.08505	2.09064	1.36e-08	1.28e-07	1.46914	Biological Process: long-chain fatty acid metabolic process (GO:0001676); Molecular Function: acyl-CoA oxidase activity (GO:0003997); Molecular Function: fatty acid binding (GO:0005504); Cellular Component: peroxisome (GO:0005777); Biological Process: fatty acid beta-oxidation using acyl-CoA oxidase (GO:0033540); Molecular Function: flavin adenine dinucleotide binding (GO:0050660); Biological Pro…
BnaA03G0173300ZS	AT3G11510	uS11y	14.671	8.42126	19.0166	30.4203	22.0002	32.4925	0.000147526	0.000750756	1.02294	Molecular Function: structural constituent of ribosome (GO:0003735); Cellular Component: ribosome (GO:0005840); Biological Process: translation (GO:0006412);
BnaA03G0176700ZS	AT2G36930		7.03148	5.48002	7.42197	15.7052	12.239	14.7081	4.23e-07	3.32e-06	1.08884	Molecular Function: nucleic acid binding (GO:0003676); Molecular Function: zinc ion binding (GO:0008270);
BnaA03G0178400ZS	AT5G28540	BIP1	33.39	22.8557	27.4647	58.0352	91.3301	58.2464	1.54e-09	1.61e-08	1.28007	Molecular Function: ATP binding (GO:0005524);
BnaA03G0179500ZS	AT2G37460	UMAMIT12	8.15725	6.72751	7.18754	16.5798	19.6859	23.7997	1.33e-16	3.01e-15	1.40856	Cellular Component: integral component of membrane (GO:0016021); Molecular Function: transmembrane transporter activity (GO:0022857);
BnaA03G0180200ZS	AT3G53750	ACT3	6.92364	3.81252	5.70226	13.2242	12.5327	13.269	1.83e-08	1.7e-07	1.235	Molecular Function: ATP binding (GO:0005524); Cellular Component: cytoplasm (GO:0005737); Cellular Component: cytoskeleton (GO:0005856);
BnaA03G0180900ZS	AT2G37750		3.60765	3.92762	3.26441	10.5784	8.44338	12.8095	2.86e-06	1.99e-05	1.50951	--
BnaA03G0182400ZS	AT2G38025	OTU3	1.33705	1.19447	1.7296	5.56142	5.17714	6.04938	2.89e-14	5.08e-13	1.94453	Molecular Function: thiol-dependent ubiquitin-specific protease activity (GO:0004843); Biological Process: protein deubiquitination (GO:0016579); Biological Process: ubiquitin-dependent ERAD pathway (GO:0030433);
BnaA03G0182800ZS	AT2G38180		0.19994	0.15598	0	12.2797	6.85716	9.42238	7.9e-30	5.41e-28	6.26699	--
BnaA03G0187800ZS			1.97869	1.88784	3.2013	3.59089	6.30469	6.36945	4.41e-06	2.96e-05	1.13147	Cellular Component: Ndc80 complex (GO:0031262);
BnaA03G0188000ZS	AT2G38800		0.202534	0.092225	0.142659	1.6115	2.19475	2.0994	7.68e-22	2.95e-20	3.68361	Molecular Function: calmodulin binding (GO:0005516);
BnaA03G0192000ZS	AT2G39310	JAL22	0.586428	0.274817	0.573186	1.45934	1.59209	1.4218	8.83e-07	6.65e-06	1.61876	Molecular Function: carbohydrate binding (GO:0030246);
BnaA03G0192400ZS	AT2G39390	uL29y	3.30665	2.51381	1.68865	5.98585	6.5998	9.00913	8.37e-06	5.37e-05	1.45683	Biological Process: maturation of LSU-rRNA from tricistronic rRNA transcript (SSU-rRNA, 5.8S rRNA, LSU-rRNA) (GO:0000463); Molecular Function: mRNA binding (GO:0003729); Molecular Function: structural constituent of ribosome (GO:0003735); Biological Process: translation (GO:0006412); Cellular Component: cytosolic large ribosomal subunit (GO:0022625);
BnaA03G0201200ZS	AT2G41190		0.87876	0.971425	1.03728	1.89537	2.74909	2.65024	7.34e-08	6.33e-07	1.29829	Cellular Component: integral component of membrane (GO:0016021);
BnaA03G0210800ZS	AT2G43340		1.32786	0.900232	1.30788	9.06022	5.19319	7.64294	1.11e-13	1.81e-12	2.61787	--
BnaA03G0221800ZS	AT2G45720		1.11272	1.02382	1.22498	2.46995	3.15666	2.36368	1.02e-07	8.67e-07	1.22353	Molecular Function: protein binding (GO:0005515); Cellular Component: cellular_component (GO:0005575); Cellular Component: intracellular (GO:0005622); Cellular Component: obsolete cell (GO:0005623); Cellular Component: nucleus (GO:0005634); Cellular Component: cytoplasm (GO:0005737); Cellular Component: organelle (GO:0043226); Cellular Component: membrane-bounded organelle (GO:0043227); Cellular …
BnaA03G0227300ZS	AT2G47330		0.860421	1.07011	1.39079	1.82204	2.97275	2.17066	8.25e-05	0.000441387	1.03797	Molecular Function: RNA binding (GO:0003723); Molecular Function: RNA helicase activity (GO:0003724); Molecular Function: ATP binding (GO:0005524); Cellular Component: nucleus (GO:0005634);
BnaA03G0227700ZS	AT2G47420	DIM1A	1.3024	0.763191	1.58887	2.69443	2.8003	3.22302	1.53e-05	9.42e-05	1.23686	Molecular Function: rRNA (adenine-N6,N6-)-dimethyltransferase activity (GO:0000179); Molecular Function: RNA binding (GO:0003723);
BnaA03G0228600ZS	AT2G47730	GSTF8	6.46628	2.21022	6.11117	77.1527	91.2757	77.3347	9.49e-43	1.19e-40	4.05333	Molecular Function: molecular_function (GO:0003674); Molecular Function: catalytic activity (GO:0003824); Molecular Function: glutathione transferase activity (GO:0004364); Molecular Function: binding (GO:0005488); Molecular Function: protein binding (GO:0005515); Cellular Component: cellular_component (GO:0005575); Cellular Component: intracellular (GO:0005622); Cellular Component: obsolete cell…
BnaA03G0230700ZS	AT5G59970		5.52867	4.22481	6.52372	12.8643	23.4679	23.1263	4.7e-12	6.47e-11	1.8282	Cellular Component: nucleosome (GO:0000786); Molecular Function: DNA binding (GO:0003677); Cellular Component: nucleus (GO:0005634); Biological Process: nucleosome assembly (GO:0006334); Cellular Component: host cell nucleus (GO:0042025); Molecular Function: protein heterodimerization activity (GO:0046982);
BnaA03G0231100ZS	AT2G28605		0	0	0.161295	1.67646	1.63081	2.23174	5.06e-10	5.57e-09	4.87079	Molecular Function: calcium ion binding (GO:0005509); Cellular Component: photosystem II oxygen evolving complex (GO:0009654); Biological Process: photosynthesis (GO:0015979); Cellular Component: extrinsic component of membrane (GO:0019898);
BnaA03G0241500ZS	AT2G21510		0	0	0.071925	5.26137	5.42481	6.42448	1.34e-23	5.91e-22	7.61875	--
BnaA03G0241700ZS	AT2G21050	LAX2	2.50766	1.64768	2.24302	4.47248	5.58584	6.30366	5.98e-11	7.28e-10	1.32201	Cellular Component: integral component of membrane (GO:0016021);
BnaA03G0242200ZS	AT2G41990	CC3	1.50643	0.231122	2.22821	5.37206	5.84005	5.32996	3.88e-05	0.000220831	2.08366	Cellular Component: integral component of membrane (GO:0016021);
BnaA03G0243500ZS	AT5G49940	NFU2	7.34874	4.41587	6.77373	16.5716	19.0287	19.0922	1.47e-15	2.98e-14	1.53816	Molecular Function: iron ion binding (GO:0005506); Biological Process: iron-sulfur cluster assembly (GO:0016226); Molecular Function: iron-sulfur cluster binding (GO:0051536);
BnaA03G0244200ZS	AT5G50090		3.03784	1.92889	4.67623	6.32299	6.79272	8.08813	0.000172469	0.000864941	1.11866	--
BnaA03G0247300ZS	AT4G08230		30.0912	17.7092	25.0186	59.9162	60.01	54.9745	1.46e-09	1.52e-08	1.25159	Cellular Component: endoplasmic reticulum membrane (GO:0005789); Cellular Component: Golgi apparatus (GO:0005794); Biological Process: calcium ion transport (GO:0006816); Cellular Component: integral component of membrane (GO:0016021); Biological Process: endoplasmic reticulum calcium ion homeostasis (GO:0032469);
BnaA03G0250500ZS	AT4G09160	PATL5	1.06262	0.633371	1.58028	1.80943	2.76939	2.38441	0.000254867	0.00123544	1.06819	Cellular Component: cellular_component (GO:0005575); Cellular Component: intracellular (GO:0005622); Cellular Component: obsolete cell (GO:0005623); Cellular Component: cytoplasm (GO:0005737); Cellular Component: plasma membrane (GO:0005886); Cellular Component: chloroplast (GO:0009507); Cellular Component: plastid (GO:0009536); Cellular Component: membrane (GO:0016020); Cellular Component: organ…
BnaA03G0252000ZS	AT5G35740		98.3206	80.225	87.2318	207.258	323.047	196.095	9.1e-12	1.21e-10	1.41785	--
BnaA03G0253300ZS	AT4G10040	CYTC-2	2.15376	1.58095	2.21341	15.7397	16.3444	16.491	2.68e-32	2.11e-30	2.9911	Cellular Component: mitochondrion (GO:0005739); Molecular Function: electron transfer activity (GO:0009055); Molecular Function: heme binding (GO:0020037); Molecular Function: metal ion binding (GO:0046872); Cellular Component: respirasome (GO:0070469);
BnaA03G0256200ZS			0.198612	0	1.61795	5.17177	6.83131	5.52742	2.59e-05	0.000152538	3.25323	Cellular Component: integral component of membrane (GO:0016021);
BnaA03G0272900ZS	AT4G02060	PRL	0.256576	0.784264	0.928246	1.17765	3.73114	4.02528	1.13e-05	7.1e-05	2.10933	Molecular Function: DNA binding (GO:0003677); Molecular Function: DNA helicase activity (GO:0003678); Molecular Function: ATP binding (GO:0005524); Cellular Component: nucleus (GO:0005634); Biological Process: DNA replication initiation (GO:0006270); Biological Process: cell cycle (GO:0007049); Cellular Component: MCM complex (GO:0042555);
BnaA03G0274100ZS	AT4G01897		7.64794	4.13435	7.15326	22.8151	16.6367	24.5478	2.53e-10	2.87e-09	1.74738	--
BnaA03G0280700ZS	AT4G00170	VAP27-6	5.30339	6.22324	7.23872	13.0125	14.0574	15.6022	3.6e-11	4.51e-10	1.15771	Cellular Component: endoplasmic reticulum membrane (GO:0005789); Cellular Component: plasma membrane (GO:0005886); Cellular Component: integral component of membrane (GO:0016021); Biological Process: endoplasmic reticulum-plasma membrane tethering (GO:0061817); Biological Process: endoplasmic reticulum membrane organization (GO:0090158);
BnaA03G0283700ZS	AT3G01390	VMA10	2.52597	5.85698	4.52775	15.8811	11.3088	15.7891	1.73e-06	1.25e-05	1.7045	Cellular Component: vacuolar proton-transporting V-type ATPase complex (GO:0016471); Molecular Function: ATPase-coupled transmembrane transporter activity (GO:0042626); Biological Process: proton transmembrane transport (GO:1902600);
BnaA03G0285000ZS	AT5G15320		5.69732	5.8159	6.82239	20.6621	17.3565	20.437	1.86e-09	1.92e-08	1.64853	Cellular Component: integral component of membrane (GO:0016021);
BnaA03G0288800ZS	AT3G02600	LPP3	2.63935	1.45771	4.61562	3.72687	7.50432	7.29332	0.00178645	0.00706833	1.08086	Biological Process: phospholipid metabolic process (GO:0006644); Molecular Function: phosphatidate phosphatase activity (GO:0008195); Cellular Component: integral component of membrane (GO:0016021);
BnaA03G0289800ZS	AT3G02830	ZFN1	0.446345	0.838867	0.625728	1.75673	1.76503	1.58693	0.000284742	0.00136482	1.35963	Molecular Function: metal ion binding (GO:0046872);
BnaA03G0291500ZS			1.58131	1.50702	1.52494	2.75548	3.78849	3.91173	2.98e-08	2.7e-07	1.14314	--
BnaA03G0291700ZS	AT3G03600	RPS2	1.16412	1.11726	1.26059	6.58761	6.5148	8.27688	6.49e-23	2.73e-21	2.54138	Molecular Function: structural constituent of ribosome (GO:0003735); Biological Process: translation (GO:0006412); Cellular Component: small ribosomal subunit (GO:0015935);
BnaA03G0293900ZS	AT3G04300		5.27815	3.84117	6.12846	13.1005	8.95402	9.51283	0.0007446	0.00324374	1.03919	--
BnaA03G0296400ZS			0.338735	1.40849	0.73517	2.26275	2.68801	2.95749	0.000415616	0.00192094	1.60614	Molecular Function: protein kinase activity (GO:0004672); Molecular Function: ATP binding (GO:0005524);
BnaA03G0297300ZS	AT1G22930		0.264695	0.767516	0.193555	3.93848	4.96647	5.4695	1.63e-08	1.52e-07	3.48931	Cellular Component: integral component of membrane (GO:0016021);
BnaA03G0299600ZS	AT3G05625		1.10601	0.156517	1.36654	4.31679	4.07498	4.76099	3.75e-06	2.55e-05	2.3268	--
BnaA03G0306200ZS	AT3G05850	MUG7	0.752088	1.18749	1.18618	2.12695	2.80586	2.52827	3.92e-07	3.09e-06	1.2172	Molecular Function: zinc ion binding (GO:0008270);
BnaA03G0307900ZS			0	0	0	15.4616	18.9032	21.3202	1.08e-24	5.18e-23	12.2157	Molecular Function: cysteine-type peptidase activity (GO:0008234);
BnaA03G0309500ZS	AT3G07540	FH10	3.30884	4.43458	5.06276	8.64543	12.4083	11.1542	1.02e-11	1.36e-10	1.29894	Cellular Component: integral component of membrane (GO:0016021);
BnaA03G0315100ZS	AT3G09320	PAT16	1.30229	1.66288	1.87547	3.23693	3.06304	3.62599	1.44e-05	8.92e-05	1.01581	Cellular Component: endoplasmic reticulum (GO:0005783); Cellular Component: Golgi apparatus (GO:0005794); Biological Process: protein targeting to membrane (GO:0006612); Cellular Component: integral component of membrane (GO:0016021); Biological Process: peptidyl-L-cysteine S-palmitoylation (GO:0018230); Molecular Function: protein-cysteine S-palmitoyltransferase activity (GO:0019706);
BnaA03G0315500ZS	AT3G09150	HY2	1.22451	1.36208	1.47225	2.24635	2.94303	3.23415	3.57e-05	0.000204825	1.01184	Biological Process: phytochromobilin biosynthetic process (GO:0010024); Molecular Function: oxidoreductase activity, acting on the CH-CH group of donors, iron-sulfur protein as acceptor (GO:0016636); Molecular Function: cobalt ion binding (GO:0050897);
BnaA03G0315600ZS	AT3G09070	OPS	1.1638	1.0525	1.86617	2.3874	3.90552	3.9137	1.54e-07	1.28e-06	1.29578	Cellular Component: plasma membrane (GO:0005886);
BnaA03G0317300ZS	AT3G08770	LTP6	1.67901	2.34598	2.99886	12.9758	10.809	15.0176	3.11e-16	6.77e-15	2.42968	Biological Process: lipid transport (GO:0006869); Molecular Function: lipid binding (GO:0008289); Cellular Component: membrane (GO:0016020);
BnaA03G0317500ZS	AT3G08770	LTP6	1.05582	2.11388	2.49117	11.5774	9.1763	13.031	2.39e-15	4.75e-14	2.54923	Biological Process: lipid transport (GO:0006869); Molecular Function: lipid binding (GO:0008289);
BnaA03G0319400ZS	AT5G04590	SIR	3.09189	3.19614	3.4417	6.30504	8.2839	6.9953	6.83e-13	1.03e-11	1.1186	Molecular Function: heme binding (GO:0020037); Molecular Function: sulfite reductase (ferredoxin) activity (GO:0050311); Molecular Function: 4 iron, 4 sulfur cluster binding (GO:0051539);
BnaA03G0322400ZS	AT1G22930		3.627	3.26985	3.78986	7.9933	6.56405	7.98618	4.63e-05	0.000260407	1.05223	Biological Process: signal transduction (GO:0007165);
BnaA03G0327600ZS	AT3G12290	MTHFD1	4.48747	6.21037	9.93547	13.5108	15.5306	15.9084	6.76e-06	4.4e-05	1.11203	Molecular Function: methylenetetrahydrofolate dehydrogenase (NADP+) activity (GO:0004488);
BnaA03G0327800ZS	AT3G12320	LNK3	3.39842	1.73682	3.4251	6.02657	6.14631	6.95011	9.29e-06	5.91e-05	1.1441	Biological Process: regulation of transcription, DNA-templated (GO:0006355); Biological Process: circadian rhythm (GO:0007623);
BnaA03G0333700ZS	AT3G13470	Cpn60beta2	5.939	2.1586	6.44581	8.38954	17.9078	11.3416	9.57e-05	0.00050498	1.36116	Molecular Function: ATP binding (GO:0005524); Biological Process: protein folding (GO:0006457); Cellular Component: chloroplast stroma (GO:0009570); Cellular Component: cytosolic ribosome (GO:0022626); Biological Process: protein refolding (GO:0042026); Biological Process: chaperone cofactor-dependent protein refolding (GO:0051085);
BnaA03G0335500ZS	AT3G13810	IDD11	0.675328	0.585437	0.658863	1.74263	1.83957	1.5424	2.21e-08	2.03e-07	1.46961	Molecular Function: molecular_function (GO:0003674); Molecular Function: DNA-binding transcription factor activity (GO:0003700); Biological Process: regulation of transcription, DNA-templated (GO:0006355); Biological Process: biological_process (GO:0008150); Biological Process: regulation of biosynthetic process (GO:0009889); Biological Process: regulation of gene expression (GO:0010468); Biologi…
BnaA03G0336900ZS	AT3G14190	CMR1	4.18055	2.00272	5.07161	10.1021	9.63408	13.69	2.03e-07	1.66e-06	1.56309	Biological Process: regulation of mitotic cell cycle (GO:0007346);
BnaA03G0338800ZS	AT2G34480	RPL18aB	21.9846	16.284	20.273	42.8617	38.8966	45.8645	6.85e-11	8.27e-10	1.10569	Molecular Function: structural constituent of ribosome (GO:0003735); Cellular Component: ribosome (GO:0005840); Biological Process: translation (GO:0006412);
BnaA03G0339900ZS			2.61907	2.57342	2.74045	8.72051	6.63747	8.9231	1.58e-10	1.83e-09	1.59247	Molecular Function: GTPase activity (GO:0003924); Molecular Function: GTP binding (GO:0005525);
BnaA03G0351800ZS	AT3G17950		0.932197	0.73535	1.21865	2.6414	1.86069	2.63002	0.00056351	0.00253113	1.29331	--
BnaA03G0362100ZS	AT3G20260		3.77157	1.74198	6.17426	8.00888	12.5859	12.4901	5.77e-06	3.8e-05	1.50479	--
BnaA03G0362700ZS			30.0437	31.725	30.7757	307.839	209.255	260.31	1.32e-44	1.77e-42	3.0566	--
BnaA03G0365200ZS	AT3G20920	AtSEC62	2.18348	1.42668	1.94491	3.73436	3.41005	4.64398	2.76e-05	0.000162013	1.06035	Cellular Component: endoplasmic reticulum (GO:0005783); Cellular Component: membrane (GO:0016020); Cellular Component: integral component of endoplasmic reticulum membrane (GO:0030176); Biological Process: posttranslational protein targeting to membrane, translocation (GO:0031204);
BnaA03G0374200ZS	AT3G22880	DMC1	0	0	0	1.24208	1.34555	2.01555	7.11e-11	8.57e-10	8.2147	Molecular Function: DNA binding (GO:0003677); Molecular Function: ATP binding (GO:0005524); Biological Process: DNA repair (GO:0006281); Molecular Function: DNA-dependent ATPase activity (GO:0008094);
BnaA03G0374300ZS	AT3G22890	APS1	5.39425	5.21744	5.59176	10.1264	11.9894	11.5158	4.39e-14	7.53e-13	1.02501	Biological Process: sulfate assimilation (GO:0000103); Molecular Function: sulfate adenylyltransferase (ATP) activity (GO:0004781);
BnaA03G0374500ZS	AT3G22942	AGG2	2.62454	1.92211	2.65848	8.51177	4.67342	5.35714	0.000612242	0.00272427	1.36071	Biological Process: G protein-coupled receptor signaling pathway (GO:0007186);
BnaA03G0379000ZS	AT1G48520	GATB	1.33377	1.7671	2.8783	3.11065	5.15735	4.34159	0.000192155	0.000956073	1.05216	Molecular Function: ATP binding (GO:0005524); Cellular Component: mitochondrion (GO:0005739); Cellular Component: chloroplast (GO:0009507); Cellular Component: glutamyl-tRNA(Gln) amidotransferase complex (GO:0030956); Biological Process: mitochondrial translation (GO:0032543); Molecular Function: glutaminyl-tRNA synthase (glutamine-hydrolyzing) activity (GO:0050567); Biological Process: glutaminy…
BnaA03G0383500ZS			1.52232	1.53513	2.71544	3.19194	4.66979	3.93641	0.000317853	0.00150905	1.0091	Cellular Component: integral component of membrane (GO:0016021);
BnaA03G0384400ZS			0.423678	0.477385	0.759534	7.56226	11.2206	7.73925	7.33e-24	3.29e-22	3.91316	--
BnaA03G0385400ZS	AT2G04540	mtKAS	1.62126	1.55144	1.28393	3.32649	3.38548	3.41847	1.08e-06	8.02e-06	1.14816	Biological Process: fatty acid biosynthetic process (GO:0006633); Molecular Function: transferase activity, transferring acyl groups other than amino-acyl groups (GO:0016747);
BnaA03G0389100ZS	AT5G35320		6.28677	2.79913	5.4821	13.9668	12.7559	10.3091	5.59e-06	3.69e-05	1.3454	--
BnaA03G0389600ZS	AT2G05990	MOD1	36.3208	27.8197	67.5969	77.7451	93.6901	94.3066	3.08e-05	0.000178794	1.02007	Molecular Function: enoyl-[acyl-carrier-protein] reductase (NADH) activity (GO:0004318); Biological Process: fatty acid biosynthetic process (GO:0006633);
BnaA03G0392400ZS	AT2G14050	MCM9	0.18345	0.163114	0.400489	0.522808	0.831129	1.06803	0.000107943	0.00056452	1.6409	Biological Process: double-strand break repair via homologous recombination (GO:0000724); Molecular Function: DNA replication origin binding (GO:0003688); Molecular Function: single-stranded DNA binding (GO:0003697); Molecular Function: ATP binding (GO:0005524); Cellular Component: nucleus (GO:0005634); Biological Process: DNA replication initiation (GO:0006270); Cellular Component: MCM complex (…
BnaA03G0399600ZS	AT4G35020	RAC3	0.299042	0.1177	0.292866	7.90663	7.03741	6.76328	1.5e-25	7.83e-24	4.7188	Molecular Function: GTPase activity (GO:0003924); Molecular Function: GTP binding (GO:0005525); Cellular Component: nucleus (GO:0005634); Cellular Component: cytoplasm (GO:0005737); Cellular Component: cytoskeleton (GO:0005856); Cellular Component: plasma membrane (GO:0005886); Cellular Component: cell cortex (GO:0005938); Biological Process: actin filament organization (GO:0007015); Biological P…
BnaA03G0417600ZS	AT3G50890	HB28	2.40233	0.854424	2.06844	4.38908	4.61308	5.21102	2.89e-05	0.000168431	1.40192	Molecular Function: DNA binding (GO:0003677); Cellular Component: nucleus (GO:0005634);
BnaA03G0422100ZS			1.54568	0.418465	0.567119	5.84455	7.45106	8.12722	6.79e-14	1.14e-12	3.02949	--
BnaA03G0430100ZS	AT3G47360	HSD3	3.37406	2.22076	2.99226	7.05086	7.15973	8.75795	6.94e-11	8.38e-10	1.38935	Cellular Component: integral component of membrane (GO:0016021); Molecular Function: oxidoreductase activity (GO:0016491);
BnaA03G0432300ZS	AT4G16160		81.4214	60.0164	70.8101	224.098	167.272	173.033	2.14e-11	2.74e-10	1.40472	--
BnaA03G0434200ZS	AT4G16450		19.2217	15.4168	21.8679	53.71	41.1985	66.4844	7.4e-12	9.96e-11	1.49983	--
BnaA03G0436000ZS	AT4G16610		0.919674	0.824808	1.81202	2.68767	3.89111	3.24219	3.5e-05	0.000201065	1.43951	Molecular Function: regulatory region nucleic acid binding (GO:0001067); Molecular Function: molecular_function (GO:0003674); Molecular Function: nucleic acid binding (GO:0003676); Molecular Function: DNA binding (GO:0003677); Molecular Function: DNA-binding transcription factor activity (GO:0003700); Molecular Function: binding (GO:0005488); Cellular Component: cellular_component (GO:0005575); C…
BnaA03G0450900ZS	AT4G18890	BEH3	0.975852	1.09836	1.40473	2.618	2.217	2.39782	0.000607699	0.00270756	1.05043	Molecular Function: DNA-binding transcription factor activity (GO:0003700); Biological Process: transcription, DNA-templated (GO:0006351); Biological Process: brassinosteroid mediated signaling pathway (GO:0009742);
BnaA03G0453700ZS	AT4G19450		0.406646	0.616834	0.536864	0.920742	1.18965	1.26468	0.000814184	0.00350929	1.06935	Cellular Component: integral component of membrane (GO:0016021);
BnaA03G0455500ZS	AT4G19975		5.2424	3.10228	5.76653	8.63078	9.52678	10.3242	1.88e-06	1.34e-05	1.00305	Cellular Component: Golgi membrane (GO:0000139); Molecular Function: transferase activity, transferring glycosyl groups (GO:0016757); Biological Process: cell wall organization (GO:0071555);
BnaA03G0457100ZS	AT2G32940	AGO6	0.506823	0	0.245045	4.18152	2.88586	4.87233	4.69e-11	5.79e-10	3.91265	Molecular Function: nucleic acid binding (GO:0003676); Cellular Component: integral component of membrane (GO:0016021);
BnaA03G0458400ZS	AT4G20850	TPP2	8.96402	8.17391	9.40892	23.9886	44.3313	30.2242	5.99e-21	2.13e-19	1.85295	Molecular Function: serine-type endopeptidase activity (GO:0004252); Cellular Component: cytosol (GO:0005829); Molecular Function: tripeptidyl-peptidase activity (GO:0008240);
BnaA03G0464700ZS	AT4G22115	SCRL14	3.08627	1.78933	4.6844	5.57986	8.12835	8.80263	0.000918779	0.00391407	1.21261	Biological Process: signal transduction (GO:0007165);
BnaA03G0478000ZS	AT4G24130	SVB5	1.99528	1.2754	1.32952	7.90993	8.00177	10.0873	3.08e-17	7.48e-16	2.4487	--
BnaA03G0478100ZS	AT4G24150	GRF8	0.228244	0.181161	0.355635	0.51888	0.943728	0.823598	0.000227947	0.00111725	1.52084	Molecular Function: ATP binding (GO:0005524); Cellular Component: nucleus (GO:0005634); Biological Process: transcription, DNA-templated (GO:0006351); Biological Process: regulation of transcription, DNA-templated (GO:0006355); Biological Process: developmental process (GO:0032502);
BnaA03G0478400ZS	AT4G24190	SHD	0.486163	0.354	0.506324	0.767188	1.69457	1.26787	1.74e-05	0.000106267	1.41443	Molecular Function: ATP binding (GO:0005524); Biological Process: protein folding (GO:0006457); Molecular Function: unfolded protein binding (GO:0051082);
BnaA03G0479100ZS	AT4G24260	GH9A3	0.7457	0.679366	0.247166	3.82507	5.22196	4.6007	1.64e-14	2.96e-13	2.94771	Molecular Function: cellulase activity (GO:0008810); Cellular Component: integral component of membrane (GO:0016021); Biological Process: cellulose catabolic process (GO:0030245);
BnaA03G0485600ZS	AT4G25360	TBL18	1.17156	1.0835	1.19475	2.61905	2.84022	2.56289	4.03e-09	4.01e-08	1.18756	Cellular Component: integral component of membrane (GO:0016021);
BnaA03G0491400ZS			0.136495	0.390979	0.192751	2.51665	2.182	2.83366	4.92e-14	8.39e-13	3.34655	Molecular Function: sulfotransferase activity (GO:0008146);
BnaA03G0491900ZS	AT4G26340		0	0	0	0.689545	0.811411	0.941393	3.73e-10	4.15e-09	7.92133	Molecular Function: protein binding (GO:0005515);
BnaA03G0501500ZS	AT4G28025		0.691449	0.335246	0.500804	1.2336	1.09104	1.24313	0.000110463	0.000576193	1.20192	--
BnaA03G0503000ZS	AT4G28190	ULT1	0.287096	0.566149	0.219654	2.16499	2.00425	1.63687	2.33e-06	1.64e-05	2.31414	Molecular Function: DNA binding (GO:0003677);
BnaA03G0511900ZS	AT4G29720	PAO5	0.420916	0.205838	0.227757	0.953636	0.808967	0.865564	0.00016877	0.000847939	1.58848	Molecular Function: oxidoreductase activity (GO:0016491); Molecular Function: polyamine oxidase activity (GO:0046592);
BnaA03G0523100ZS			0.881031	0.521927	1.25183	18.5322	27.9083	25.2193	6.29e-62	1.7e-59	4.6624	--
BnaA03G0526200ZS	AT4G31450	CTL09	1.75774	1.70042	2.63782	4.05606	4.31851	4.00702	5.03e-07	3.92e-06	1.0055	Biological Process: reproduction (GO:0000003); Biological Process: developmental process involved in reproduction (GO:0003006); Molecular Function: molecular_function (GO:0003674); Molecular Function: catalytic activity (GO:0003824); Molecular Function: ubiquitin-protein transferase activity (GO:0004842); Molecular Function: binding (GO:0005488); Molecular Function: protein binding (GO:0005515); …
BnaA03G0565600ZS	AT4G37750	ANT	0.171022	0.045777	0.354465	0.50928	0.695316	0.705796	0.00155874	0.00625659	1.73951	Molecular Function: DNA binding (GO:0003677); Molecular Function: DNA-binding transcription factor activity (GO:0003700); Cellular Component: nucleus (GO:0005634);
BnaA03G0567900ZS	AT4G39780	ERF60	0.53965	0.766827	0.47984	2.64319	1.44792	2.22265	6.31e-05	0.000345182	1.77277	Molecular Function: DNA binding (GO:0003677); Molecular Function: DNA-binding transcription factor activity (GO:0003700); Cellular Component: nucleus (GO:0005634);
BnaA03G0572100ZS	AT1G78955	CAMS1	3.25563	3.05367	5.46262	9.39698	7.89921	8.78881	2.38e-05	0.00014134	1.14227	--
BnaA03G0573400ZS	AT1G58170	DIR19	1.32222	2.81065	2.22843	6.37415	5.2171	5.03667	0.0001291	0.000664738	1.35976	Cellular Component: apoplast (GO:0048046);
BnaA03G0578600ZS	AT1G60950	FED A	0.586186	0.405269	0.528494	1.66047	2.41412	3.46525	1.33e-07	1.11e-06	2.2181	Molecular Function: electron transfer activity (GO:0009055); Cellular Component: chloroplast (GO:0009507); Molecular Function: metal ion binding (GO:0046872); Molecular Function: 2 iron, 2 sulfur cluster binding (GO:0051537);
BnaA03G0579500ZS			0.881048	2.35327	1.44762	7.46926	8.9838	8.09892	1.61e-09	1.67e-08	2.34089	--
BnaA03G0580800ZS	AT1G61140	EDA16	0	0	0.043593	0.76958	1.83572	0.860832	6.45e-15	1.21e-13	6.00125	Molecular Function: ATP binding (GO:0005524);
BnaA03G0585900ZS	AT1G09940	HEMA2	0.620157	0	0.703636	4.4395	4.15393	4.4761	4.97e-08	4.38e-07	3.21681	--
BnaA03G0586200ZS	AT1G61990	mTERF13	0.264624	0.259322	0.570693	1.20008	1.61062	1.75415	1.81e-07	1.49e-06	2.01598	Molecular Function: double-stranded DNA binding (GO:0003690); Biological Process: regulation of transcription, DNA-templated (GO:0006355);
BnaA03G0592000ZS	AT3G46560	TIM9	5.23956	4.39834	3.62349	9.66043	8.91429	11.0508	0.000130012	0.000669221	1.11223	Cellular Component: mitochondrion (GO:0005739); Biological Process: protein transport (GO:0015031); Molecular Function: metal ion binding (GO:0046872);
BnaA04G0001000ZS	AT3G63300	FKD1	0.875961	0.414371	0.791681	1.78181	2.32688	2.05929	4.06e-07	3.2e-06	1.53938	Biological Process: regionalization (GO:0003002); Biological Process: cell communication (GO:0007154); Biological Process: signal transduction (GO:0007165); Biological Process: multicellular organism development (GO:0007275); Biological Process: pattern specification process (GO:0007389); Biological Process: biological_process (GO:0008150); Biological Process: response to endogenous stimulus (GO:…
BnaA04G0002100ZS	AT3G63200	PLP9	2.87035	1.15715	3.89075	6.01842	6.05751	6.54129	0.000172455	0.000864941	1.24289	Biological Process: lipid catabolic process (GO:0016042); Molecular Function: hydrolase activity (GO:0016787);
BnaA04G0002400ZS	AT3G63170	FAP1	5.86576	5.46834	6.37157	23.5568	25.8875	30.4973	1.64e-48	2.59e-46	2.14444	Molecular Function: intramolecular lyase activity (GO:0016872);
BnaA04G0002700ZS	AT3G63130	RANGAP1	3.42518	4.64022	4.73892	6.84936	10.5714	10.7179	1.77e-07	1.46e-06	1.09138	Molecular Function: protein binding (GO:0005515);
BnaA04G0003600ZS	AT3G63030	MBD4	14.305	15.473	13.0946	43.6557	32.2293	36.872	3.56e-10	3.98e-09	1.37268	Molecular Function: DNA binding (GO:0003677); Molecular Function: zinc ion binding (GO:0008270); Cellular Component: host cell nucleus (GO:0042025);
BnaA04G0004200ZS	AT3G62940	OTU5	0	0	0	3.46346	2.89855	3.91306	2.89e-15	5.66e-14	9.60642	--
BnaA04G0011000ZS	AT3G61320	VCCN1	0.097059	0.050584	0.060763	0.835674	0.969354	0.762472	6.02e-09	5.88e-08	3.36661	Molecular Function: molecular_function (GO:0003674); Molecular Function: transporter activity (GO:0005215); Molecular Function: ion channel activity (GO:0005216); Molecular Function: voltage-gated ion channel activity (GO:0005244); Molecular Function: voltage-gated chloride channel activity (GO:0005247); Molecular Function: anion channel activity (GO:0005253); Molecular Function: chloride channel…
BnaA04G0011800ZS	AT3G61180		1.68286	1.10215	1.27577	3.19893	3.7994	3.32677	0.00159463	0.00638622	1.28305	Biological Process: protein polyubiquitination (GO:0000209); Molecular Function: molecular_function (GO:0003674); Molecular Function: catalytic activity (GO:0003824); Molecular Function: ubiquitin-protein transferase activity (GO:0004842); Molecular Function: binding (GO:0005488); Cellular Component: cellular_component (GO:0005575); Cellular Component: intracellular (GO:0005622); Cellular Compone…
BnaA04G0012000ZS	AT3G43505	LCR30	22.7742	18.9034	20.3493	40.2083	45.4927	44.3475	7.02e-10	7.6e-09	1.03809	--
BnaA04G0012200ZS	AT3G61130	GAUT1	6.61622	5.19739	6.97473	21.635	28.6325	27.408	5.72e-52	1.05e-49	2.02003	Cellular Component: Golgi membrane (GO:0000139); Cellular Component: integral component of membrane (GO:0016021); Biological Process: pectin biosynthetic process (GO:0045489); Molecular Function: polygalacturonate 4-alpha-galacturonosyltransferase activity (GO:0047262); Biological Process: cell wall organization (GO:0071555);
BnaA04G0019800ZS	AT3G59790	MPK10	1.24504	0.525673	1.25937	3.15123	3.25096	3.65812	1.69e-08	1.57e-07	1.70794	Molecular Function: MAP kinase activity (GO:0004707); Molecular Function: ATP binding (GO:0005524);
BnaA04G0038500ZS	AT5G58040	FIP1[V]	0.60174	0.284796	0.285412	4.60459	6.73567	4.45037	3.42e-15	6.66e-14	3.64509	--
BnaA04G0045000ZS	AT1G52150	ATHB-15	0.555237	0.703667	0.981675	1.7715	2.47665	2.57078	1.58e-06	1.15e-05	1.54866	Molecular Function: RNA binding (GO:0003723);
BnaA04G0056200ZS			3.54576	1.60221	3.63709	12.7008	12.4385	13.0846	3.12e-13	4.89e-12	2.10035	--
BnaA04G0057600ZS	AT4G14330	PAKRP2	0.451848	0.26699	0.874447	0.916389	2.50477	2.88831	7.04e-06	4.57e-05	1.9595	Molecular Function: microtubule motor activity (GO:0003777); Molecular Function: ATP binding (GO:0005524); Cellular Component: kinesin complex (GO:0005871); Cellular Component: microtubule (GO:0005874); Biological Process: microtubule-based movement (GO:0007018); Molecular Function: microtubule binding (GO:0008017); Molecular Function: ATPase activity (GO:0016887);
BnaA04G0058400ZS	AT3G54620	BZIP25	11.7324	22.9915	17.4099	30.81	41.2966	43.565	5.23e-05	0.000291058	1.09536	--
BnaA04G0058500ZS			13.1649	22.3011	18.2503	33.6874	42.6969	44.6119	5.46e-06	3.61e-05	1.1237	--
BnaA04G0058600ZS			10.5546	19.7727	13.0263	53.7198	59.7307	63.8746	7.01e-14	1.17e-12	1.9802	--
BnaA04G0060500ZS	AT3G51910	HSFA7A	1.02752	0.374557	0.620389	3.83415	2.45987	2.2418	4.61e-06	3.09e-05	2.04844	Molecular Function: DNA-binding transcription factor activity (GO:0003700); Cellular Component: nucleus (GO:0005634); Cellular Component: host cell nucleus (GO:0042025); Molecular Function: sequence-specific DNA binding (GO:0043565);
BnaA04G0065200ZS	AT2G33210	HSP60-2	3.97708	3.12402	5.51581	11.4822	9.87585	9.81969	2.42e-06	1.71e-05	1.29517	Molecular Function: ATP binding (GO:0005524); Cellular Component: mitochondrion (GO:0005739); Cellular Component: cytosol (GO:0005829); Biological Process: protein folding (GO:0006457); Biological Process: protein refolding (GO:0042026);
BnaA04G0067500ZS	AT3G52870		0.7331	0.712714	1.13163	1.82304	2.23261	2.75814	7.32e-07	5.57e-06	1.3706	--
BnaA04G0068300ZS	AT3G52960	PrxIIE	8.12932	4.95727	8.31229	14.4702	15.1509	18.1087	1.82e-08	1.69e-07	1.14095	Molecular Function: peroxidase activity (GO:0004601); Biological Process: cell redox homeostasis (GO:0045454); Molecular Function: peroxiredoxin activity (GO:0051920);
BnaA04G0070200ZS	AT3G53140	NANMT	1.55643	2.24783	2.13741	5.69974	5.17056	5.62661	2.28e-09	2.33e-08	1.44452	Molecular Function: O-methyltransferase activity (GO:0008171); Biological Process: methylation (GO:0032259); Molecular Function: protein dimerization activity (GO:0046983);
BnaA04G0080100ZS	AT4G12840		1.01538	1.0855	1.17923	4.82162	4.56565	4.39981	6.86e-24	3.09e-22	2.05049	Cellular Component: integral component of membrane (GO:0016021);
BnaA04G0090400ZS	AT5G35750	HK2	0.523548	0.410729	0.537516	1.17953	1.4566	1.13677	7.75e-10	8.36e-09	1.33721	Molecular Function: phosphorelay sensor kinase activity (GO:0000155); Cellular Component: integral component of membrane (GO:0016021);
BnaA04G0093900ZS	AT5G37000		2.25865	1.97141	2.16623	10.6632	12.0465	10.7318	1.19e-47	1.81e-45	2.35942	Biological Process: protein glycosylation (GO:0006486); Cellular Component: integral component of membrane (GO:0016021); Molecular Function: transferase activity, transferring glycosyl groups (GO:0016757);
BnaA04G0094300ZS	AT5G37010		0.512435	0.391446	0.725335	0.82902	2.33758	2.206	1.68e-05	0.00010256	1.67161	--
BnaA04G0098100ZS	AT5G37740	CAR1	0	0	0.054217	3.37481	2.32239	3.31522	2.11e-09	2.17e-08	6.65652	Biological Process: regulation of immune system process (GO:0002682); Biological Process: positive regulation of immune system process (GO:0002684); Biological Process: regulation of response to biotic stimulus (GO:0002831); Biological Process: positive regulation of response to biotic stimulus (GO:0002833); Molecular Function: molecular_function (GO:0003674); Molecular Function: GTPase activator…
BnaA04G0101600ZS	AT5G38480	GRF3	14.0601	9.87271	13.59	30.827	33.2022	39.1618	1.21e-19	3.78e-18	1.43689	Molecular Function: nucleotide binding (GO:0000166); Molecular Function: molecular_function (GO:0003674); Molecular Function: binding (GO:0005488); Molecular Function: ATP binding (GO:0005524); Cellular Component: cellular_component (GO:0005575); Cellular Component: cell wall (GO:0005618); Cellular Component: intracellular (GO:0005622); Cellular Component: obsolete cell (GO:0005623); Cellular Com…
BnaA04G0109800ZS	AT5G39720	AIG2L	3.79337	4.11491	3.56974	14.5969	12.433	14.0755	9.82e-15	1.8e-13	1.81025	Cellular Component: cellular_component (GO:0005575); Cellular Component: intracellular (GO:0005622); Cellular Component: obsolete cell (GO:0005623); Cellular Component: cytoplasm (GO:0005737); Cellular Component: cytosol (GO:0005829); Cellular Component: plasma membrane (GO:0005886); Biological Process: response to stress (GO:0006950); Biological Process: response to osmotic stress (GO:0006970); …
BnaA04G0111900ZS	AT5G39990	GlcAT14A	1.01232	0.821991	1.51232	7.34596	6.93969	6.82506	1.48e-29	9.95e-28	2.64851	Cellular Component: integral component of membrane (GO:0016021);
BnaA04G0115500ZS	AT5G40240	UMAMIT40	0.618281	0.903235	1.09776	1.72587	2.51367	1.66103	0.00105264	0.00442231	1.1369	Cellular Component: integral component of membrane (GO:0016021); Molecular Function: transmembrane transporter activity (GO:0022857);
BnaA04G0126300ZS	AT5G41560	DDA1	6.17143	4.82423	7.18298	14.0838	9.97364	14.3565	0.000102877	0.000540089	1.0605	Biological Process: regulation of proteasomal ubiquitin-dependent protein catabolic process (GO:0032434);
BnaA04G0127300ZS			0.619334	0.290575	0.667549	2.80908	3.14782	3.28061	4.09e-07	3.22e-06	2.52443	--
BnaA04G0129300ZS	AT5G41920	SCL23	10.3659	14.0712	10.88	27.0986	28.233	26.6607	8.32e-09	8.02e-08	1.17769	Biological Process: cell fate specification (GO:0001708); Molecular Function: molecular_function (GO:0003674); Molecular Function: nucleic acid binding (GO:0003676); Molecular Function: DNA binding (GO:0003677); Molecular Function: DNA-binding transcription factor activity (GO:0003700); Molecular Function: binding (GO:0005488); Cellular Component: cellular_component (GO:0005575); Cellular Compone…
BnaA04G0132100ZS			0.095654	0.078373	0.056075	6.04923	8.06795	7.75202	1.46e-19	4.51e-18	5.92123	--
BnaA04G0133500ZS			1.59327	1.36781	2.36964	6.61077	5.62938	7.57456	2.96e-14	5.18e-13	1.87551	--
BnaA04G0138500ZS			0	0	0	3.40067	4.24206	3.44841	2.9e-13	4.56e-12	8.94834	--
BnaA04G0139700ZS	AT2G21590	APL4	6.9536	4.32247	7.91831	13.1231	22.7156	21.1468	8.51e-12	1.14e-10	1.51522	Molecular Function: ATP binding (GO:0005524); Biological Process: glycogen biosynthetic process (GO:0005978); Molecular Function: glucose-1-phosphate adenylyltransferase activity (GO:0008878); Cellular Component: chloroplast (GO:0009507); Biological Process: starch biosynthetic process (GO:0019252);
BnaA04G0141300ZS	AT2G21800	EME1A	0.334232	0.28786	0.532719	0.662767	0.954753	0.860319	0.00118828	0.00491842	1.06712	Molecular Function: DNA binding (GO:0003677); Molecular Function: nuclease activity (GO:0004518); Cellular Component: nucleus (GO:0005634); Biological Process: DNA repair (GO:0006281); Cellular Component: Holliday junction resolvase complex (GO:0048476);
BnaA04G0141500ZS	AT2G21870	MGP1	20.9504	18.9337	22.3704	42.6675	44.7237	53.7968	2.79e-19	8.4e-18	1.15544	Biological Process: pollen development (GO:0009555);
BnaA04G0147400ZS	AT2G22600	AtKH6	0.14479	0.287729	0.19095	0.625544	0.638574	0.628523	0.000288839	0.00138335	1.54107	Molecular Function: RNA binding (GO:0003723);
BnaA04G0147700ZS	AT3G21660		0.472868	0.282823	0.341829	1.29496	1.14633	1.57409	9.42e-07	7.06e-06	1.82096	Molecular Function: protein binding (GO:0005515);
BnaA04G0148400ZS	AT2G22730		0.58774	0.224453	0.543509	1.29076	2.51085	1.69652	6e-07	4.62e-06	1.97117	Cellular Component: integral component of membrane (GO:0016021); Molecular Function: transmembrane transporter activity (GO:0022857);
BnaA04G0149300ZS	AT2G22790		1.29428	1.12399	1.06086	2.77209	2.21898	2.48745	0.000302917	0.00144486	1.07871	--
BnaA04G0156600ZS			69.1832	81.589	79.7174	142.265	180.234	170.557	7.54e-12	1.01e-10	1.06118	--
BnaA04G0160500ZS	AT2G24270	ALDH11A3	55.1737	34.5185	44.742	92.4372	109.691	104.851	1.48e-11	1.93e-10	1.16774	Molecular Function: lactaldehyde dehydrogenase activity (GO:0008911);
BnaA04G0163700ZS	AT4G00260	MEE45	0.628799	0.39728	0.715411	1.08009	1.31951	1.23291	0.00262198	0.00989847	1.03195	Molecular Function: DNA binding (GO:0003677); Cellular Component: nucleus (GO:0005634);
BnaA04G0167100ZS			3.69776	1.57762	3.14357	5.96672	7.2378	8.35786	2.61e-06	1.83e-05	1.33604	Molecular Function: RNA binding (GO:0003723); Molecular Function: RNA-DNA hybrid ribonuclease activity (GO:0004523);
BnaA04G0167600ZS			1.79393	1.18505	1.8	3.94047	3.82273	4.22981	8.74e-09	8.41e-08	1.30513	Biological Process: protein deubiquitination (GO:0016579); Biological Process: protein modification by small protein removal (GO:0070646); Molecular Function: ubiquitinyl hydrolase activity (GO:0101005);
BnaA04G0178800ZS	AT1G08310		9.16304	7.0237	9.56327	17.3261	16.8759	21.8747	5.73e-12	7.8e-11	1.10321	Molecular Function: electron transfer activity (GO:0009055); Molecular Function: iron-sulfur cluster binding (GO:0051536);
BnaA04G0179100ZS	AT2G27590		2.79093	1.91348	2.40196	5.09196	6.06453	5.71249	2.33e-09	2.38e-08	1.21924	--
BnaA04G0179800ZS	AT2G27760	IPT2	0.828858	0.755255	1.13242	2.73909	4.23379	3.65475	1.08e-20	3.71e-19	1.90235	Molecular Function: ATP binding (GO:0005524); Cellular Component: mitochondrion (GO:0005739); Biological Process: tRNA modification (GO:0006400); Molecular Function: tRNA dimethylallyltransferase activity (GO:0052381);
BnaA04G0189900ZS	AT2G29350	SAG13	0.700575	0.525228	0.953132	2.75213	2.49441	2.55265	2.99e-08	2.71e-07	1.81783	Molecular Function: oxidoreductase activity (GO:0016491);
BnaA04G0195700ZS	AT2G30350	HIGLE	0.614374	0.637753	0.750869	1.25416	1.93447	1.68646	2.53e-06	1.77e-05	1.24727	Biological Process: DNA repair (GO:0006281); Biological Process: DNA recombination (GO:0006310); Molecular Function: 5'-flap endonuclease activity (GO:0017108); Cellular Component: Slx1-Slx4 complex (GO:0033557);
BnaA04G0195900ZS	AT1G77850	ARF17	0	0	0	10.2765	9.97693	12.0489	1.41e-22	5.75e-21	11.6667	Molecular Function: DNA binding (GO:0003677); Cellular Component: nucleus (GO:0005634);
BnaA04G0196000ZS	AT4G23420		0	0	0	4.07477	8.09426	7.60949	8.95e-13	1.33e-11	8.88706	Molecular Function: molecular_function (GO:0003674); Molecular Function: catalytic activity (GO:0003824); Cellular Component: cellular_component (GO:0005575); Cellular Component: intracellular (GO:0005622); Cellular Component: obsolete cell (GO:0005623); Cellular Component: cytoplasm (GO:0005737); Cellular Component: plasma membrane (GO:0005886); Biological Process: biological_process (GO:0008150…
BnaA04G0196100ZS	AT2G30370	CHAL	1.33679	0.651441	1.31157	2.71417	3.54601	3.60899	4.57e-05	0.000257399	1.53978	Biological Process: stomatal complex development (GO:0010374); Cellular Component: integral component of membrane (GO:0016021);
BnaA04G0196900ZS	AT2G30500	NET4B	0.382386	0.291593	0.345471	1.12158	1.77656	1.47869	4.28e-12	5.92e-11	2.03662	Molecular Function: actin binding (GO:0003779);
BnaA04G0197200ZS	AT2G30550	DALL3	0.653705	0.503737	0.819378	1.57408	1.83964	1.45947	5.97e-06	3.92e-05	1.27605	Biological Process: lipid metabolic process (GO:0006629);
BnaA04G0197400ZS	AT2G30570	PSBW	51.8805	24.9984	63.6687	103.666	89.1593	113.193	2.07e-05	0.000124765	1.13518	Cellular Component: chloroplast (GO:0009507); Cellular Component: photosystem II (GO:0009523); Biological Process: photosynthesis (GO:0015979); Cellular Component: integral component of membrane (GO:0016021);
BnaA04G0198300ZS	AT2G30695		0.855256	0.331052	0.520486	2.27504	2.36731	3.69768	1.01e-07	8.61e-07	2.22394	Biological Process: protein folding (GO:0006457); Biological Process: protein transport (GO:0015031);
BnaA04G0198400ZS	AT2G30700		1.12787	1.0255	1.3588	3.74502	5.35841	4.29287	9.78e-28	5.95e-26	1.90493	Cellular Component: plasma membrane (GO:0005886); Cellular Component: integral component of membrane (GO:0016021);
BnaA04G0200400ZS	AT2G30970	ASP1	2.44608	2.61769	3.10713	4.27196	6.17611	8.14511	8.42e-07	6.36e-06	1.14226	Molecular Function: L-aspartate:2-oxoglutarate aminotransferase activity (GO:0004069); Biological Process: cellular amino acid metabolic process (GO:0006520); Biological Process: biosynthetic process (GO:0009058); Molecular Function: pyridoxal phosphate binding (GO:0030170);
BnaA04G0218800ZS	AT2G33860	ETT	0.808835	0.967966	1.09639	3.04215	3.39563	3.35805	1.29e-18	3.62e-17	1.73873	Molecular Function: DNA binding (GO:0003677); Cellular Component: nucleus (GO:0005634); Biological Process: regulation of transcription, DNA-templated (GO:0006355); Biological Process: auxin-activated signaling pathway (GO:0009734);
BnaA04G0220000ZS	AT2G34250		59.6593	47.0794	51.8621	119.596	138.698	117.417	4.25e-16	9.15e-15	1.21871	Biological Process: protein transport (GO:0015031); Cellular Component: integral component of membrane (GO:0016021);
BnaA04G0220200ZS	AT1G29350		3.86177	3.48686	4.69646	7.10763	10.6374	9.36335	2.71e-13	4.28e-12	1.14142	--
BnaA04G0220400ZS	AT2G34310		8.55599	6.65336	7.69762	17.7426	18.7896	20.4724	4.35e-15	8.35e-14	1.28846	--
BnaA04G0220800ZS	AT2G34355		0.365976	0.58736	0.593526	1.46458	1.7348	1.67399	3.17e-08	2.86e-07	1.61726	Cellular Component: integral component of membrane (GO:0016021); Molecular Function: transmembrane transporter activity (GO:0022857);
BnaA04G0221200ZS	AT1G29930	CAB1	273.894	127.085	333.198	968.614	803.851	956.777	2.1e-12	2.99e-11	1.91209	Cellular Component: photosystem I (GO:0009522); Cellular Component: photosystem II (GO:0009523); Cellular Component: chloroplast thylakoid membrane (GO:0009535); Biological Process: photosynthesis, light harvesting (GO:0009765); Cellular Component: integral component of membrane (GO:0016021); Molecular Function: chlorophyll binding (GO:0016168); Biological Process: protein-chromophore linkage (GO…
BnaA04G0221400ZS	AT2G34450		2.16412	1.74518	2.19274	5.56168	5.21558	5.53108	4.23e-08	3.77e-07	1.39433	Molecular Function: DNA binding (GO:0003677); Cellular Component: nucleus (GO:0005634);
BnaA04G0221800ZS	AT2G34500	CYP710A1	15.9228	18.3396	17.6396	36.8016	46.3676	41.7997	8.82e-17	2.04e-15	1.23201	Molecular Function: monooxygenase activity (GO:0004497); Molecular Function: iron ion binding (GO:0005506); Cellular Component: integral component of membrane (GO:0016021); Molecular Function: oxidoreductase activity, acting on paired donors, with incorporation or reduction of molecular oxygen (GO:0016705); Molecular Function: heme binding (GO:0020037);
BnaA04G0222700ZS	AT2G34710	PHB	3.62693	1.45343	4.91502	5.41481	9.1286	8.20081	0.00031764	0.00150819	1.18509	Molecular Function: DNA binding (GO:0003677); Cellular Component: nucleus (GO:0005634); Molecular Function: lipid binding (GO:0008289);
BnaA04G0223000ZS	AT2G34770	FAH1	0.596365	0.433523	0.770473	1.01348	1.30421	2.99036	0.000332695	0.00157128	1.50919	Molecular Function: iron ion binding (GO:0005506); Cellular Component: endoplasmic reticulum (GO:0005783); Biological Process: fatty acid metabolic process (GO:0006631); Biological Process: lipid biosynthetic process (GO:0008610); Cellular Component: integral component of membrane (GO:0016021); Molecular Function: fatty acid alpha-hydroxylase activity (GO:0080132);
BnaA04G0224400ZS	AT2G35010	TO1	6.98572	6.68322	7.01572	12.9413	16.098	16.9504	1.06e-11	1.41e-10	1.1175	Molecular Function: molecular_function (GO:0003674); Molecular Function: catalytic activity (GO:0003824); Molecular Function: thioredoxin-disulfide reductase activity (GO:0004791); Cellular Component: cellular_component (GO:0005575); Cellular Component: intracellular (GO:0005622); Cellular Component: obsolete cell (GO:0005623); Cellular Component: cytoplasm (GO:0005737); Cellular Component: mitoc…
BnaA04G0225400ZS	AT2G35240	MORF6	3.77441	3.72557	4.91863	11.0387	8.18149	10.9143	5.43e-08	4.77e-07	1.26567	Biological Process: cytidine to uridine editing (GO:0016554);
BnaA04G0225700ZS	AT2G35350	PLL1	0.135174	0.077908	0.276896	0.364802	0.911372	0.616174	0.000101878	0.000535546	1.89897	Molecular Function: protein serine/threonine phosphatase activity (GO:0004722); Molecular Function: magnesium-dependent protein serine/threonine phosphatase activity (GO:0004724);
BnaA04G0225800ZS	AT2G35410	CP33B	1.47114	1.13346	2.01932	3.70701	3.94384	4.58914	3.66e-08	3.29e-07	1.375	Molecular Function: RNA binding (GO:0003723);
BnaA04G0226000ZS	AT2G35470		12.6822	10.7885	12.3073	32.4636	21.697	29.6659	9.49e-08	8.09e-07	1.21578	Cellular Component: integral component of membrane (GO:0016021);
BnaA04G0226100ZS	AT2G35500	SKL2	1.69636	1.2623	1.96427	5.34195	7.18532	7.46586	1.58e-21	5.9e-20	1.98491	Biological Process: phosphorylation (GO:0016310);
BnaA04G0226300ZS	AT2G35530	bZIP16	5.23118	5.58752	6.08652	13.8449	10.4454	12.2044	4.41e-06	2.97e-05	1.09342	Molecular Function: DNA-binding transcription factor activity (GO:0003700);
BnaA04G0228600ZS	AT2G35760	CASPL2B2	1.48214	1.51057	1.84224	3.48338	3.62032	3.21087	0.00034459	0.00162411	1.05899	Cellular Component: plasma membrane (GO:0005886); Cellular Component: integral component of membrane (GO:0016021);
BnaA04G0229200ZS	AT2G35810		12.2772	9.11761	13.342	23.8683	21.4935	28.1857	2.71e-09	2.75e-08	1.06698	Molecular Function: ureidoglycolate hydrolase activity (GO:0004848);
BnaA04G0236300ZS	AT2G36830	GAMMA-TIP	0.32136	0.135471	0.435041	1.58863	1.22291	1.37577	2.33e-06	1.65e-05	2.16084	Molecular Function: channel activity (GO:0015267); Cellular Component: integral component of membrane (GO:0016021);
BnaA04G0238300ZS	AT2G37110		1.86617	2.53654	2.05084	4.70338	3.91572	5.01867	0.000275796	0.00132683	1.04861	--
BnaA04G0245500ZS	AT2G38170	CAX1	1.53246	0.797497	2.81258	2.76489	3.91547	4.69246	0.00160818	0.00643458	1.14201	Cellular Component: vacuolar membrane (GO:0005774); Molecular Function: calcium:proton antiporter activity (GO:0015369); Cellular Component: integral component of membrane (GO:0016021);
BnaA04G0247700ZS	AT2G38660		1.48149	1.23632	2.07817	2.82676	3.57682	3.52128	2.14e-05	0.000128522	1.01963	Molecular Function: methenyltetrahydrofolate cyclohydrolase activity (GO:0004477); Molecular Function: methylenetetrahydrofolate dehydrogenase (NADP+) activity (GO:0004488); Cellular Component: cytosol (GO:0005829); Biological Process: one-carbon metabolic process (GO:0006730); Biological Process: tetrahydrofolate interconversion (GO:0035999);
BnaA04G0248600ZS	AT2G38820		2.79578	1.54107	2.68639	4.61508	4.37873	5.38544	7.19e-05	0.000388792	1.01872	--
BnaA04G0249400ZS	AT2G38920		1.60932	0.689029	2.06064	5.96988	7.98564	9.64751	3.24e-14	5.65e-13	2.41563	Molecular Function: metal ion binding (GO:0046872);
BnaA04G0249600ZS	AT2G39000	AtNAA70	4.49451	4.07378	4.24946	10.1934	8.53037	9.52412	1.98e-08	1.83e-07	1.12197	Molecular Function: N-acetyltransferase activity (GO:0008080);
BnaA04G0249800ZS	AT2G39100		3.34248	3.36176	3.14122	6.06292	8.15157	6.53753	5.94e-07	4.58e-06	1.03484	Cellular Component: ubiquitin ligase complex (GO:0000151); Biological Process: protein polyubiquitination (GO:0000209); Cellular Component: spindle pole (GO:0000922); Cellular Component: gamma-tubulin complex (GO:0000930); Biological Process: eye development (GO:0001654); Biological Process: eye photoreceptor cell differentiation (GO:0001754); Biological Process: neural retina development (GO:000…
BnaA04G0249900ZS	AT2G39110	PBL38	1.37569	1.14408	1.69996	3.6804	3.66954	3.72013	1.89e-10	2.18e-09	1.36882	Molecular Function: protein kinase activity (GO:0004672); Molecular Function: ATP binding (GO:0005524);
BnaA04G0250000ZS	AT2G39120	WTF9	0.380594	0.643162	0.564767	1.11641	1.50976	1.45289	0.000280191	0.00134524	1.30649	--
BnaA04G0250200ZS	AT4G20130	PTAC14	2.41014	1.99443	2.18027	5.80512	5.69162	6.19287	2.48e-12	3.51e-11	1.39763	Cellular Component: cytoplasmic chromosome (GO:0000229); Cellular Component: plastid-encoded plastid RNA polymerase complex (GO:0000427); Cellular Component: DNA-directed RNA polymerase complex (GO:0000428); Molecular Function: molecular_function (GO:0003674); Molecular Function: catalytic activity (GO:0003824); Molecular Function: protein binding (GO:0005515); Cellular Component: cellular_compon…
BnaA04G0250500ZS	AT2G39280		0.328427	0	0.354854	7.23111	7.42687	8.4076	5.36e-16	1.14e-14	4.83093	Cellular Component: integral component of membrane (GO:0016021);
BnaA04G0250600ZS	AT2G40270		5.50901	4.76144	5.9912	12.0617	13.4225	14.4536	3.2e-26	1.76e-24	1.27258	Molecular Function: protein kinase activity (GO:0004672); Molecular Function: ATP binding (GO:0005524); Cellular Component: integral component of membrane (GO:0016021);
BnaA04G0251000ZS	AT2G40230		0.220424	0.180912	0.121252	1.40458	1.42566	1.69039	2.16e-13	3.44e-12	3.00996	Molecular Function: transferase activity, transferring acyl groups other than amino-acyl groups (GO:0016747);
BnaA04G0251600ZS	AT3G55960		0.422742	0.128285	0.718321	2.52087	2.82238	3.37022	2.31e-09	2.36e-08	2.6886	Molecular Function: phosphoprotein phosphatase activity (GO:0004721);
BnaA04G0252100ZS	AT2G40110		12.3701	10.3324	13.8242	38.7952	32.5551	41.544	4.59e-18	1.22e-16	1.61198	Molecular Function: metal ion binding (GO:0046872);
BnaA04G0252300ZS	AT2G40095		0.512638	0.414268	1.1448	1.801	2.38935	2.43205	0.000127783	0.000658948	1.62994	Cellular Component: integral component of membrane (GO:0016021);
BnaA04G0252400ZS	AT3G55490		10.7499	9.34514	10.0229	26.8408	27.0295	30.5297	9.34e-16	1.94e-14	1.45551	Cellular Component: nucleus (GO:0005634); Biological Process: DNA replication (GO:0006260);
BnaA04G0252500ZS	AT2G40060	CLC2	8.47146	6.15	8.63449	31.1892	31.47	35.3191	4.99e-36	4.66e-34	2.05409	Molecular Function: structural molecule activity (GO:0005198); Biological Process: intracellular protein transport (GO:0006886); Biological Process: vesicle-mediated transport (GO:0016192); Cellular Component: clathrin coat of trans-Golgi network vesicle (GO:0030130); Cellular Component: clathrin coat of coated pit (GO:0030132);
BnaA04G0252800ZS	AT2G39980		5.28552	8.88103	3.07762	30.979	24.7216	22.6229	1.54e-08	1.44e-07	2.12526	Molecular Function: transferase activity, transferring acyl groups other than amino-acyl groups (GO:0016747);
BnaA04G0253000ZS	AT2G39960		30.1555	22.6077	29.5143	60.4998	56.9553	66.0768	3.77e-13	5.83e-12	1.13984	Cellular Component: signal peptidase complex (GO:0005787); Biological Process: signal peptide processing (GO:0006465); Molecular Function: peptidase activity (GO:0008233); Cellular Component: integral component of membrane (GO:0016021);
BnaA04G0253700ZS	AT2G39770	CYT1	6.69813	7.14864	8.40626	17.5907	17.9918	20.5082	6.06e-19	1.76e-17	1.31061	Biological Process: biosynthetic process (GO:0009058); Molecular Function: nucleotidyltransferase activity (GO:0016779);
BnaA04G0253800ZS	AT2G39740	HESO1	1.70395	1.89186	1.78586	4.78976	5.66985	5.62619	1.52e-16	3.43e-15	1.54641	Molecular Function: molecular_function (GO:0003674); Molecular Function: catalytic activity (GO:0003824); Cellular Component: cellular_component (GO:0005575); Cellular Component: intracellular (GO:0005622); Cellular Component: obsolete cell (GO:0005623); Cellular Component: nucleus (GO:0005634); Cellular Component: cytoplasm (GO:0005737); Biological Process: nucleobase-containing compound metabol…
BnaA04G0254400ZS	AT2G39705	RTFL8	5.36159	5.11578	7.45204	17.1229	12.4124	10.5242	0.000190448	0.000948171	1.16578	--
BnaA04G0254500ZS	AT2G39700	EXPA4	1.682	3.20659	2.49942	7.04203	7.4376	5.85295	2.46e-06	1.73e-05	1.4303	Cellular Component: extracellular region (GO:0005576); Cellular Component: cell wall (GO:0005618); Biological Process: plant-type cell wall organization (GO:0009664); Cellular Component: membrane (GO:0016020);
BnaA04G0254700ZS	AT2G39580		4.48788	3.95336	4.45916	6.35406	12.8887	10.2638	8.19e-08	7.04e-07	1.14721	--
BnaA04G0255200ZS	AT2G39510	UMAMIT14	0.057478	0.541062	0.568445	6.56021	9.08172	8.51962	2.29e-21	8.41e-20	4.33047	Cellular Component: integral component of membrane (GO:0016021); Molecular Function: transmembrane transporter activity (GO:0022857);
BnaA04G0255400ZS	AT2G39450	MTP11	2.92912	2.67721	4.37605	5.81598	7.34427	7.61524	3.9e-07	3.08e-06	1.03631	Molecular Function: cation transmembrane transporter activity (GO:0008324); Cellular Component: integral component of membrane (GO:0016021);
BnaA04G0255800ZS	AT2G39410	MAGL7	11.0668	10.2779	12.4174	27.9751	23.6762	27.2322	8.63e-15	1.6e-13	1.21031	--
BnaA04G0256500ZS	AT2G39290	PGP1	0.075963	0.338491	0.290041	1.75822	1.62374	1.5639	8.84e-07	6.65e-06	2.67019	Molecular Function: CDP-diacylglycerol-glycerol-3-phosphate 3-phosphatidyltransferase activity (GO:0008444); Biological Process: phospholipid biosynthetic process (GO:0008654); Cellular Component: integral component of membrane (GO:0016021);
BnaA04G0258200ZS	AT2G40480		3.94435	2.98824	5.87388	12.5213	13.8489	13.9161	3.02e-16	6.59e-15	1.64809	Cellular Component: cellular_component (GO:0005575); Cellular Component: intracellular (GO:0005622); Cellular Component: obsolete cell (GO:0005623); Cellular Component: cytoplasm (GO:0005737); Cellular Component: cytosol (GO:0005829); Biological Process: organelle organization (GO:0006996); Biological Process: biological_process (GO:0008150); Biological Process: plastid organization (GO:0009657);…
BnaA04G0258300ZS	AT2G40490	HEME2	11.165	7.09384	10.9527	23.7234	26.8867	30.6384	3.86e-17	9.26e-16	1.45637	Molecular Function: uroporphyrinogen decarboxylase activity (GO:0004853); Biological Process: protoporphyrinogen IX biosynthetic process (GO:0006782);
BnaA04G0258700ZS	AT2G40550	ETG1	2.62787	1.96735	3.68981	4.41879	8.48542	10.4027	3.15e-07	2.51e-06	1.45972	Cellular Component: nuclear chromosome (GO:0000228); Cellular Component: chromatin (GO:0000785); Cellular Component: nuclear chromatin (GO:0000790); Biological Process: sister chromatid segregation (GO:0000819); Molecular Function: molecular_function (GO:0003674); Molecular Function: chromatin binding (GO:0003682); Molecular Function: binding (GO:0005488); Cellular Component: cellular_component (…
BnaA04G0259000ZS	AT3G56340	RPS26e	56.7811	40.9664	50.0323	115.803	95.7205	123.896	2.95e-10	3.33e-09	1.16554	Molecular Function: structural constituent of ribosome (GO:0003735); Cellular Component: ribosome (GO:0005840); Biological Process: translation (GO:0006412);
BnaA04G0259100ZS	AT2G40600		2.26842	2.8276	3.4724	6.30493	6.38462	8.03831	9.27e-10	9.91e-09	1.24827	Molecular Function: structural constituent of ribosome (GO:0003735); Cellular Component: extracellular region (GO:0005576); Cellular Component: cell wall (GO:0005618); Cellular Component: ribosome (GO:0005840); Biological Process: translation (GO:0006412); Biological Process: plant-type cell wall organization (GO:0009664); Cellular Component: membrane (GO:0016020);
BnaA04G0259600ZS	AT2G40650	PRP38	0.576113	0.245095	0.57945	1.15956	1.61471	1.62001	2.43e-05	0.000144351	1.59283	Biological Process: mRNA splicing, via spliceosome (GO:0000398); Cellular Component: precatalytic spliceosome (GO:0071011);
BnaA04G0260100ZS	AT2G40760		6.6932	5.15947	8.86159	13.4132	16.0646	21.5567	3.3e-10	3.7e-09	1.28216	--
BnaA04G0260200ZS	AT2G40765		12.2497	9.3628	9.87564	30.1974	21.4743	34.4343	4.83e-07	3.77e-06	1.42298	Cellular Component: integral component of membrane (GO:0016021);
BnaA04G0261200ZS	AT2G40810	ATG18C	1.39687	1.03111	1.9094	2.79229	3.46999	3.28889	3.66e-06	2.5e-05	1.12166	Biological Process: autophagosome assembly (GO:0000045); Biological Process: autophagy of mitochondrion (GO:0000422); Cellular Component: cytosol (GO:0005829); Biological Process: protein lipidation (GO:0006497); Cellular Component: extrinsic component of membrane (GO:0019898); Molecular Function: phosphatidylinositol-3-phosphate binding (GO:0032266); Cellular Component: phagophore assembly site …
BnaA04G0261500ZS			4.72498	2.69312	5.3308	10.2657	9.10647	9.20518	3.69e-05	0.000210897	1.15844	Molecular Function: cysteine-type endopeptidase inhibitor activity (GO:0004869);
BnaA04G0261900ZS	AT2G40930	UBP5	6.39955	7.84825	8.99849	15.4338	16.9783	19.252	1.1e-09	1.16e-08	1.12296	Molecular Function: thiol-dependent ubiquitin-specific protease activity (GO:0004843); Biological Process: ubiquitin-dependent protein catabolic process (GO:0006511); Biological Process: protein deubiquitination (GO:0016579);
BnaA04G0262000ZS			3.15181	3.43569	4.24252	7.47627	15.7343	10.8514	2.14e-11	2.74e-10	1.6137	Molecular Function: thiol-dependent ubiquitin-specific protease activity (GO:0004843); Biological Process: ubiquitin-dependent protein catabolic process (GO:0006511); Biological Process: protein deubiquitination (GO:0016579);
BnaA04G0262700ZS	AT2G41020		5.21478	4.55213	7.1466	10.2746	14.1138	15.7239	3.73e-12	5.2e-11	1.22206	Molecular Function: methyltransferase activity (GO:0008168); Cellular Component: chloroplast (GO:0009507);
BnaA04G0262800ZS	AT2G41060	UBA2b	5.9763	4.75795	5.28466	9.33088	12.8274	11.6708	4.78e-10	5.27e-09	1.04226	Molecular Function: RNA binding (GO:0003723);
BnaA04G0263100ZS	AT2G41130	bHLH106	6.46098	5.57193	6.47869	17.1121	14.9819	15.3347	5.47e-13	8.3e-12	1.34273	Molecular Function: protein dimerization activity (GO:0046983);
BnaA04G0263300ZS	AT2G41190		0.582365	0.523821	0.875945	3.05371	5.17181	4.59531	1.28e-24	6.14e-23	2.64469	Cellular Component: integral component of membrane (GO:0016021);
BnaA04G0263700ZS	AT2G41250		16.9502	20.3943	18.9515	60.2739	54.2108	57.6656	3.9e-19	1.15e-17	1.58749	Molecular Function: hydrolase activity (GO:0016787);
BnaA04G0263900ZS	AT2G41310	RR3	1.85432	0.737054	1.37699	5.4135	5.38756	5.07428	1.56e-09	1.63e-08	1.98503	Biological Process: phosphorelay signal transduction system (GO:0000160);
BnaA04G0264100ZS	AT2G41340	RPB5D	4.62332	3.45512	4.51553	15.4391	11.9683	14.9046	5.38e-15	1.02e-13	1.73321	Molecular Function: DNA binding (GO:0003677); Molecular Function: DNA-directed 5'-3' RNA polymerase activity (GO:0003899); Biological Process: transcription, DNA-templated (GO:0006351); Cellular Component: host cell nucleus (GO:0042025);
BnaA04G0264800ZS	AT2G41420	WIH2	65.3338	51.9777	75.5769	174.342	141.303	181.136	3.19e-14	5.58e-13	1.35735	Cellular Component: plasma membrane (GO:0005886);
BnaA04G0265100ZS	AT2G41460	ARP	3.53278	3.13768	4.27389	8.42346	8.01014	9.55547	4.97e-11	6.1e-10	1.22721	Molecular Function: DNA binding (GO:0003677); Molecular Function: endonuclease activity (GO:0004519); Biological Process: DNA repair (GO:0006281); Molecular Function: metal ion binding (GO:0046872); Molecular Function: class I DNA-(apurinic or apyrimidinic site) endonuclease activity (GO:0140078);
BnaA04G0265200ZS	AT2G41475	ATS3A	0.687789	0.152282	0.441881	3.16923	2.44425	3.58561	7.57e-09	7.33e-08	2.76165	Cellular Component: cellular_component (GO:0005575); Cellular Component: cell-cell junction (GO:0005911); Cellular Component: plasmodesma (GO:0009506); Cellular Component: cell junction (GO:0030054); Cellular Component: symplast (GO:0055044);
BnaA04G0265600ZS	AT2G41550		15.9964	15.3139	15.6272	28.2259	36.4297	32.7548	7.88e-14	1.31e-12	1.01956	Biological Process: DNA-templated transcription, termination (GO:0006353); Cellular Component: integral component of membrane (GO:0016021);
BnaA04G0266900ZS	AT2G41835		1.7475	1.51742	2.22781	3.65946	4.35437	4.55469	1.08e-06	8e-06	1.17041	Molecular Function: zinc ion binding (GO:0008270);
BnaA04G0267000ZS	AT3G57490	uS5w	83.266	60.7077	87.8431	176.539	164.386	201.196	5.83e-15	1.1e-13	1.21315	Molecular Function: RNA binding (GO:0003723); Molecular Function: structural constituent of ribosome (GO:0003735); Biological Process: translation (GO:0006412); Cellular Component: cytosolic small ribosomal subunit (GO:0022627);
BnaA04G0268100ZS	AT2G41940	ZFP8	0.421932	0.369857	0.655661	2.97478	3.44323	4.34236	3.34e-16	7.25e-15	2.81183	Molecular Function: regulatory region nucleic acid binding (GO:0001067); Biological Process: response to acid chemical (GO:0001101); Molecular Function: molecular_function (GO:0003674); Molecular Function: nucleic acid binding (GO:0003676); Molecular Function: DNA binding (GO:0003677); Molecular Function: DNA-binding transcription factor activity (GO:0003700); Molecular Function: binding (GO:0005…
BnaA04G0268400ZS	AT2G42040		1.42261	0.862993	2.19903	4.2034	4.58952	5.17554	9.43e-08	8.04e-07	1.61277	Cellular Component: nucleus (GO:0005634); Biological Process: transcription, DNA-templated (GO:0006351); Biological Process: developmental process (GO:0032502);
BnaA04G0268500ZS	AT2G42080	BIL2	1.22478	1.18131	1.42019	2.4843	2.5939	2.87891	9.77e-07	7.3e-06	1.02808	--
BnaA04G0268900ZS	AT2G42150		0.921769	0.624542	0.911184	1.83028	2.72721	2.53395	1.08e-09	1.15e-08	1.48866	Molecular Function: DNA binding (GO:0003677);
BnaA04G0269100ZS	AT2G42200	SPL9	0.138904	0.183782	0.17011	0.942321	0.794325	1.32545	3.54e-07	2.81e-06	2.53475	Molecular Function: DNA binding (GO:0003677); Cellular Component: nucleus (GO:0005634); Cellular Component: host cell nucleus (GO:0042025); Molecular Function: metal ion binding (GO:0046872);
BnaA04G0269200ZS	AT2G42220		16.2049	5.7315	21.5692	37.2226	41.4041	55.4319	1.92e-06	1.38e-05	1.63345	Cellular Component: integral component of membrane (GO:0016021);
BnaA04G0269700ZS	AT2G42290		1.21137	0.725736	1.6721	7.41064	10.7967	10.1112	4.78e-35	4.27e-33	2.94538	Molecular Function: protein kinase activity (GO:0004672); Molecular Function: ATP binding (GO:0005524); Cellular Component: integral component of membrane (GO:0016021);
BnaA04G0269800ZS	AT2G42310		8.20856	6.18198	7.9255	28.23	20.2563	27.6645	2.7e-15	5.31e-14	1.75701	--
BnaA04G0269900ZS	AT2G42320		2.70913	2.03433	2.91893	5.81688	7.44551	8.4903	3.12e-19	9.32e-18	1.39002	--
BnaA04G0272200ZS	AT2G42770		5.99159	5.0492	7.41364	11.072	11.7996	15.1748	7.11e-08	6.15e-07	1.01898	Cellular Component: integral component of membrane (GO:0016021);
BnaA04G0272300ZS	AT2G42810	PP5	4.40746	4.80168	4.76926	11.0808	13.8684	14.413	1.17e-22	4.81e-21	1.45675	Molecular Function: phosphoprotein phosphatase activity (GO:0004721);
BnaA04G0272400ZS	AT2G42840	PDF1	4.78918	1.56847	4.80298	7.15726	11.9501	16.1971	9.37e-06	5.96e-05	1.63878	Cellular Component: cellular_component (GO:0005575); Cellular Component: extracellular region (GO:0005576);
BnaA04G0272700ZS	AT2G42950		0.600797	1.53344	1.00806	2.33257	2.89474	2.32355	0.000784808	0.00340039	1.2139	Cellular Component: integral component of membrane (GO:0016021);
BnaA04G0274000ZS			0	0	0	83.3643	68.2366	77.2721	2.07e-23	8.98e-22	11.9361	--
BnaA04G0274600ZS	AT2G43160	EPS2	4.52687	5.21029	5.48411	9.34232	13.4132	11.5143	7.92e-13	1.18e-11	1.13496	Molecular Function: molecular_function (GO:0003674); Molecular Function: binding (GO:0005488); Molecular Function: protein binding (GO:0005515); Molecular Function: phospholipid binding (GO:0005543); Cellular Component: cellular_component (GO:0005575); Cellular Component: intracellular (GO:0005622); Cellular Component: obsolete cell (GO:0005623); Cellular Component: cytoplasm (GO:0005737); Cellul…
BnaA04G0275900ZS	AT2G43310	uL18-L6	0.737967	0.724665	0.714776	2.07349	1.34839	1.55983	0.00196664	0.00768998	1.18161	Molecular Function: structural constituent of ribosome (GO:0003735); Cellular Component: ribosome (GO:0005840); Biological Process: translation (GO:0006412);
BnaA04G0276000ZS	AT2G43320		1.11749	0.868848	1.21239	2.85512	3.41213	3.20015	1.68e-12	2.42e-11	1.52992	Molecular Function: methyltransferase activity (GO:0008168); Biological Process: methylation (GO:0032259);
BnaA04G0276600ZS	AT3G59540	eL38y	31.0138	23.8823	33.0443	69.9686	51.5063	65.365	3.54e-07	2.81e-06	1.07981	Molecular Function: structural constituent of ribosome (GO:0003735); Cellular Component: ribosome (GO:0005840); Biological Process: translation (GO:0006412);
BnaA04G0276800ZS	AT2G43490		1.5252	1.38112	1.51597	4.1966	6.33015	5.22973	5.74e-21	2.04e-19	1.79382	--
BnaA04G0276900ZS	AT2G43540		9.14337	7.04526	8.03737	57.3093	38.3971	51.2205	2.66e-28	1.67e-26	2.58716	Cellular Component: integral component of membrane (GO:0016021);
BnaA04G0277000ZS	AT2G43550		1.26681	0	1.24472	7.96911	12.2977	12.7895	5.17e-11	6.33e-10	3.63867	Cellular Component: extracellular region (GO:0005576); Biological Process: defense response (GO:0006952); Biological Process: pathogenesis (GO:0009405); Molecular Function: sodium channel inhibitor activity (GO:0019871);
BnaA04G0277100ZS	AT2G43560		6.24862	4.36444	9.50865	13.95	17.2384	19.7669	2.42e-08	2.21e-07	1.33099	Molecular Function: peptidyl-prolyl cis-trans isomerase activity (GO:0003755);
BnaA04G0278000ZS	AT2G43670		2.39273	1.46611	1.73984	11.8576	10.5946	14.496	4.52e-21	1.63e-19	2.68336	--
BnaA04G0278100ZS	AT2G43670		42.7398	24.1674	52.1616	85.3592	97.9851	126.251	3.8e-09	3.79e-08	1.37095	--
BnaA04G0278200ZS	AT3G29800		1.82749	0.975084	1.77551	4.2662	4.8731	4.93083	4.44e-11	5.5e-10	1.59516	Molecular Function: ATP binding (GO:0005524);
BnaA04G0278400ZS	AT2G43680	IQD14	2.63587	2.1618	3.10711	4.87702	6.39003	6.20941	5.64e-12	7.69e-11	1.1175	Molecular Function: protein binding (GO:0005515);
BnaA04G0279300ZS	AT2G43870		0.895197	0.320963	0.753602	1.93372	2.18908	2.53656	4.47e-06	3e-05	1.73908	Molecular Function: polygalacturonase activity (GO:0004650); Cellular Component: extracellular region (GO:0005576); Biological Process: carbohydrate metabolic process (GO:0005975); Biological Process: cell wall organization (GO:0071555);
BnaA04G0279600ZS	AT2G43910	HOL1	25.4748	9.6043	30.3409	61.52	61.7944	69.5696	2.89e-07	2.32e-06	1.57214	Molecular Function: S-adenosylmethionine-dependent methyltransferase activity (GO:0008757);
BnaA04G0279900ZS	AT2G44040		0.867563	0.689417	1.15371	2.08985	2.89837	2.92013	2.41e-09	2.46e-08	1.51371	Molecular Function: 4-hydroxy-tetrahydrodipicolinate reductase (GO:0008839); Biological Process: lysine biosynthetic process via diaminopimelate (GO:0009089); Molecular Function: NADPH binding (GO:0070402);
BnaA04G0280000ZS	AT2G44050	COS1	7.70869	4.48582	7.99146	21.4729	19.8495	24.5709	4.82e-15	9.2e-14	1.69639	Molecular Function: 6,7-dimethyl-8-ribityllumazine synthase activity (GO:0000906); Biological Process: riboflavin biosynthetic process (GO:0009231); Cellular Component: riboflavin synthase complex (GO:0009349);
BnaA04G0280400ZS	AT2G44120	uL30x	12.9045	8.78801	11.7993	23.4276	17.8009	27.7346	4.93e-06	3.28e-05	1.02693	Biological Process: maturation of LSU-rRNA from tricistronic rRNA transcript (SSU-rRNA, 5.8S rRNA, LSU-rRNA) (GO:0000463); Molecular Function: structural constituent of ribosome (GO:0003735); Cellular Component: cytosolic large ribosomal subunit (GO:0022625);
BnaA04G0280800ZS	AT2G44210		1.16622	0.624018	1.16164	3.22577	4.06952	3.13149	1.73e-11	2.23e-10	1.7959	--
BnaA04G0281300ZS	AT2G44360		13.576	11.56	11.5343	27.8952	29.4103	34.7868	4.74e-13	7.23e-12	1.2967	--
BnaA04G0281800ZS	AT2G44450	BGLU15	7.78893	6.63871	8.31987	13.8506	17.7565	18.771	8.92e-17	2.05e-15	1.11787	Molecular Function: hydrolase activity, hydrolyzing O-glycosyl compounds (GO:0004553); Biological Process: carbohydrate metabolic process (GO:0005975);
BnaA04G0282000ZS	AT2G44510		1.24116	0.858428	1.42004	2.70497	3.16434	3.97982	8.7e-12	1.16e-10	1.45648	Molecular Function: hydrolase activity, hydrolyzing O-glycosyl compounds (GO:0004553); Biological Process: carbohydrate metabolic process (GO:0005975);
BnaA04G0282700ZS			12.3141	9.42214	12.8187	51.5929	40.1182	61.6578	1.36e-23	5.99e-22	2.13088	Biological Process: protein folding (GO:0006457);
BnaA04G0282900ZS	AT2G44670	FLZ3	27.4548	24.2704	28.2152	62.194	42.566	64.9602	1.36e-06	9.94e-06	1.07182	--
BnaA04G0283500ZS	AT2G44800		0.695352	0.621138	0.814004	2.20366	3.54373	3.3594	1.39e-12	2.02e-11	2.0528	Molecular Function: oxidoreductase activity (GO:0016491); Molecular Function: metal ion binding (GO:0046872);
BnaA04G0284100ZS	AT2G44910	HB4	0.88356	0.504229	1.36271	2.28069	3.06872	4.03442	7.95e-07	6.02e-06	1.7499	Cellular Component: nucleus (GO:0005634); Biological Process: regulation of transcription, DNA-templated (GO:0006355); Molecular Function: sequence-specific DNA binding (GO:0043565);
BnaA04G0285200ZS	AT2G45140	PVA12	13.9438	13.9736	14.2126	34.0281	31.064	36.1053	1.02e-14	1.87e-13	1.24036	Cellular Component: endoplasmic reticulum membrane (GO:0005789); Cellular Component: plasma membrane (GO:0005886); Cellular Component: integral component of membrane (GO:0016021); Biological Process: endoplasmic reticulum-plasma membrane tethering (GO:0061817); Biological Process: endoplasmic reticulum membrane organization (GO:0090158);
BnaA04G0285400ZS	AT2G45190	AFO	16.4388	16.5174	19.4405	38.4882	49.4968	51.7004	3.13e-25	1.58e-23	1.3839	Cellular Component: nucleus (GO:0005634); Biological Process: polarity specification of adaxial/abaxial axis (GO:0009944); Biological Process: fruit development (GO:0010154); Biological Process: abaxial cell fate specification (GO:0010158); Biological Process: cell fate commitment (GO:0045165); Biological Process: regulation of shoot apical meristem development (GO:1902183); Biological Process: r…
BnaA04G0285500ZS	AT2G45200	GOS12	6.6267	5.01043	6.50101	13.1515	11.2064	13.419	1.14e-07	9.67e-07	1.04379	Cellular Component: Golgi membrane (GO:0000139); Molecular Function: SNAP receptor activity (GO:0005484); Cellular Component: Golgi medial cisterna (GO:0005797); Cellular Component: cis-Golgi network (GO:0005801); Biological Process: endoplasmic reticulum to Golgi vesicle-mediated transport (GO:0006888); Biological Process: vesicle fusion (GO:0006906); Biological Process: protein transport (GO:00…
BnaA04G0285700ZS	AT2G45300		16.4292	16.1972	18.1298	32.0471	37.4704	35.4427	1.97e-19	6.02e-18	1.02177	Molecular Function: 3-phosphoshikimate 1-carboxyvinyltransferase activity (GO:0003866); Biological Process: aromatic amino acid family biosynthetic process (GO:0009073); Biological Process: chorismate biosynthetic process (GO:0009423);
BnaA04G0286000ZS	AT4G00100	RPS13A	98.4847	78.269	108.612	210.547	183.089	219.019	1.57e-12	2.27e-11	1.09229	Molecular Function: structural constituent of ribosome (GO:0003735); Cellular Component: ribosome (GO:0005840); Biological Process: translation (GO:0006412);
BnaA04G0286100ZS	AT2G45340		5.43894	3.31178	6.12492	13.5443	21.1231	16.1544	2.55e-16	5.61e-15	1.75544	Molecular Function: protein kinase activity (GO:0004672); Molecular Function: ATP binding (GO:0005524); Cellular Component: integral component of membrane (GO:0016021);
BnaA04G0286300ZS	AT2G45400	BEN1	0.142865	0	0.232648	1.06677	1.26591	0.840841	3.09e-06	2.14e-05	3.05187	Cellular Component: integral component of membrane (GO:0016021); Molecular Function: oxidoreductase activity (GO:0016491); Molecular Function: oxidoreductase activity, acting on the CH-OH group of donors, NAD or NADP as acceptor (GO:0016616);
BnaA04G0287000ZS	AT2G45480		3.57894	3.97523	4.17079	8.0372	9.67321	8.29864	3.86e-11	4.81e-10	1.12004	Molecular Function: ATP binding (GO:0005524); Cellular Component: nucleus (GO:0005634); Biological Process: transcription, DNA-templated (GO:0006351); Biological Process: regulation of transcription, DNA-templated (GO:0006355); Biological Process: developmental process (GO:0032502);
BnaA04G0287400ZS	AT2G45550	CYP76C4	1.46018	1.36528	1.21368	2.99142	3.1698	3.61431	1.96e-08	1.81e-07	1.23942	Molecular Function: monooxygenase activity (GO:0004497); Molecular Function: iron ion binding (GO:0005506); Molecular Function: oxidoreductase activity, acting on paired donors, with incorporation or reduction of molecular oxygen (GO:0016705); Molecular Function: heme binding (GO:0020037);
BnaA04G0287700ZS	AT2G45590		0.98985	1.08849	1.12881	1.93978	2.89046	2.4844	5.4e-08	4.74e-07	1.15252	Molecular Function: protein serine/threonine kinase activity (GO:0004674); Molecular Function: ATP binding (GO:0005524); Cellular Component: integral component of membrane (GO:0016021);
BnaA04G0287800ZS	AT2G45620	URT1	6.87983	8.17117	8.54943	14.9825	22.3371	20.2711	6.19e-14	1.04e-12	1.25022	Cellular Component: nucleus (GO:0005634); Cellular Component: cytoplasm (GO:0005737); Biological Process: mRNA processing (GO:0006397); Molecular Function: nucleotidyltransferase activity (GO:0016779); Molecular Function: RNA uridylyltransferase activity (GO:0050265); Biological Process: RNA 3' uridylation (GO:0071076);
BnaA04G0288200ZS	AT3G61110	RS27A	16.3654	11.89	15.1139	33.2453	31.019	37.5847	4.68e-10	5.17e-09	1.21011	Molecular Function: structural constituent of ribosome (GO:0003735); Cellular Component: ribosome (GO:0005840); Biological Process: translation (GO:0006412); Molecular Function: metal ion binding (GO:0046872);
BnaA04G0288300ZS	AT2G45730	TRM6	1.84178	1.26516	1.80227	4.25713	5.56514	6.08414	3.76e-15	7.27e-14	1.66447	Biological Process: tRNA methylation (GO:0030488); Cellular Component: tRNA (m1A) methyltransferase complex (GO:0031515);
BnaA04G0288400ZS	AT2G45740	PEX11D	0.463013	0.988333	0.47619	7.94699	4.98786	5.1541	2.67e-14	4.7e-13	3.17784	Cellular Component: integral component of peroxisomal membrane (GO:0005779); Biological Process: peroxisome fission (GO:0016559);
BnaA04G0288900ZS	AT2G45770	CPFTSY	2.45035	1.50554	2.77989	4.8176	6.45476	6.14663	3.14e-09	3.17e-08	1.347	Molecular Function: GTP binding (GO:0005525); Biological Process: SRP-dependent cotranslational protein targeting to membrane (GO:0006614);
BnaA04G0289500ZS	AT2G45850	AHL9	1.3418	0.694126	2.03114	2.97023	3.73283	3.01162	5.64e-05	0.000311387	1.25999	Molecular Function: AT DNA binding (GO:0003680); Cellular Component: nucleus (GO:0005634);
BnaA04G0289600ZS	AT2G45860		6.2869	4.59264	4.30763	14.0789	8.07741	15.8331	0.000325682	0.00154256	1.30066	--
BnaA04G0289700ZS	AT2G45870	VCCN2	8.25806	7.49163	10.3568	20.9028	25.4618	23.5171	6.36e-26	3.4e-24	1.39945	Cellular Component: integral component of membrane (GO:0016021);
BnaA04G0289800ZS	AT2G45900	TRM13	15.9048	14.2081	17.1207	44.9437	49.9431	46.016	4.88e-43	6.21e-41	1.53176	Cellular Component: integral component of membrane (GO:0016021);
BnaA04G0289900ZS	AT2G45910	PUB33	1.65742	1.67987	1.67433	3.3099	4.39881	3.70199	4.23e-11	5.24e-10	1.15283	Molecular Function: protein kinase activity (GO:0004672); Molecular Function: ubiquitin-protein transferase activity (GO:0004842); Molecular Function: ATP binding (GO:0005524);
BnaA04G0290300ZS	AT3G61430	PIP1A	33.0772	22.6216	40.0279	83.9858	71.8047	79.8382	1.33e-11	1.74e-10	1.30274	Molecular Function: channel activity (GO:0015267); Cellular Component: integral component of membrane (GO:0016021);
BnaA04G0290400ZS	AT2G45980	ATI1	2.42482	2.65145	3.17023	6.85212	5.43354	7.24976	6.67e-07	5.1e-06	1.22355	Cellular Component: integral component of membrane (GO:0016021);
BnaA04G0290900ZS	AT2G46030		10.4005	10.7537	12.9109	27.1094	28.6583	31.065	7.58e-20	2.42e-18	1.32617	Molecular Function: ATP binding (GO:0005524); Molecular Function: transferase activity (GO:0016740);
BnaA04G0291100ZS	AT2G46060		0.884649	0.818471	1.147	4.67662	7.43197	6.52047	7.14e-41	8.25e-39	2.67622	Cellular Component: plasma membrane (GO:0005886); Cellular Component: integral component of membrane (GO:0016021);
BnaA04G0291500ZS	AT1G14620	DECOY	5.5853	4.27157	5.47661	13.5822	11.0958	16.8614	1.59e-10	1.85e-09	1.41578	Molecular Function: structural constituent of ribosome (GO:0003735);
BnaA04G0291600ZS	AT2G46140	LEA27	5.92126	6.05302	7.42191	35.6495	28.8416	32.6473	6.13e-31	4.47e-29	2.31183	Cellular Component: cytosol (GO:0005829); Biological Process: response to desiccation (GO:0009269);
BnaA04G0291900ZS			9.06204	5.36744	6.96383	13.9537	13.2407	16.4099	9.32e-06	5.93e-05	1.00372	Cellular Component: small-subunit processome (GO:0032040);
BnaA04G0292300ZS	AT2G46410	CPC	4.09062	4.0687	6.54603	12.7213	13.2079	14.8391	1.55e-08	1.45e-07	1.44423	Molecular Function: DNA binding (GO:0003677);
BnaA04G0293200ZS	AT2G46535		2.56738	2.4305	2.22956	7.57492	5.35528	6.21663	5.75e-06	3.79e-05	1.37773	--
BnaA04G0293300ZS			4.32413	2.58735	4.63986	15.9738	9.94752	14.7117	2.35e-07	1.91e-06	1.79432	--
BnaA04G0293400ZS	AT2G46550		23.2188	26.248	24.7953	66.5767	63.8169	79.2621	1.93e-19	5.88e-18	1.46522	Cellular Component: integral component of membrane (GO:0016021);
BnaA04G0293600ZS	AT2G46580		3.37671	3.84605	3.48075	19.2047	18.8873	23.4244	1.09e-34	9.57e-33	2.48604	Molecular Function: pyridoxamine-phosphate oxidase activity (GO:0004733); Biological Process: pyridoxine biosynthetic process (GO:0008615); Molecular Function: FMN binding (GO:0010181);
BnaA04G0293700ZS	AT2G46590	DAG2	2.02809	1.34029	2.44435	3.4905	4.55969	3.97542	2.58e-06	1.81e-05	1.03342	Molecular Function: DNA binding (GO:0003677); Cellular Component: nucleus (GO:0005634); Biological Process: regulation of transcription, DNA-templated (GO:0006355);
BnaA04G0294300ZS	AT2G46660	CYP78A6	3.231	4.29802	3.17534	7.6009	8.92788	7.1454	1.31e-06	9.58e-06	1.10382	Molecular Function: monooxygenase activity (GO:0004497); Molecular Function: iron ion binding (GO:0005506); Cellular Component: integral component of membrane (GO:0016021); Molecular Function: oxidoreductase activity, acting on paired donors, with incorporation or reduction of molecular oxygen (GO:0016705); Molecular Function: heme binding (GO:0020037);
BnaA04G0294900ZS	AT2G46735		1.01542	1.43184	1.15256	3.79867	3.87944	3.56841	2.8e-06	1.95e-05	1.6114	--
BnaA04G0295000ZS			0.39908	0.490947	0.942685	1.65158	2.09132	1.15069	0.000726307	0.00317353	1.40633	Molecular Function: DNA binding (GO:0003677); Cellular Component: nucleus (GO:0005634); Biological Process: regulation of transcription, DNA-templated (GO:0006355);
BnaA04G0295100ZS	AT2G46780		2.25811	1.2288	2.33364	3.81159	6.3275	7.44408	1.41e-07	1.18e-06	1.55867	Molecular Function: mRNA binding (GO:0003729);
BnaA04G0295200ZS	AT2G46790	PRR9	1.58484	1.29857	1.89709	4.78635	5.08615	4.45334	2.12e-14	3.77e-13	1.56633	Biological Process: phosphorelay signal transduction system (GO:0000160); Cellular Component: nucleus (GO:0005634); Molecular Function: cation transmembrane transporter activity (GO:0008324); Cellular Component: integral component of membrane (GO:0016021);
BnaA04G0295300ZS	AT2G46800	ZAT	4.53967	3.38313	3.68729	12.7433	12.3432	12.3957	1.93e-19	5.88e-18	1.66482	Molecular Function: cation transmembrane transporter activity (GO:0008324); Cellular Component: integral component of membrane (GO:0016021);
BnaA04G0295500ZS	AT2G46820	PSI-P	14.7472	6.57769	25.0968	57.7477	68.2011	63.5982	5.67e-10	6.22e-09	2.0494	Cellular Component: chloroplast thylakoid membrane (GO:0009535); Cellular Component: integral component of membrane (GO:0016021);
BnaA04G0295900ZS	AT2G46870	NGA1	0.420849	0.135735	0.320968	0.939666	1.01054	1.04778	0.000461181	0.00211061	1.68117	Molecular Function: DNA binding (GO:0003677); Cellular Component: nucleus (GO:0005634);
BnaA04G0297000ZS	AT3G62290	ARFA1E	63.8108	65.7835	70.651	173.662	146.439	168.676	1.78e-15	3.58e-14	1.26948	Molecular Function: GTP binding (GO:0005525);
BnaA04G0297100ZS	AT2G47180	GolS1	0.19245	0.15251	0.357394	0.851048	1.49298	3.94374	1.8e-07	1.49e-06	3.08094	Biological Process: galactose metabolic process (GO:0006012); Molecular Function: inositol 3-alpha-galactosyltransferase activity (GO:0047216);
BnaA04G0297400ZS	AT2G47210	SWC4	4.61836	4.4332	5.33661	8.28466	11.0715	10.3401	1.43e-12	2.08e-11	1.01598	Molecular Function: DNA binding (GO:0003677); Biological Process: DNA repair (GO:0006281); Biological Process: chromatin remodeling (GO:0006338); Cellular Component: NuA4 histone acetyltransferase complex (GO:0035267); Biological Process: histone H4 acetylation (GO:0043967); Biological Process: histone H2A acetylation (GO:0043968); Biological Process: negative regulation of transcription, DNA-tem…
BnaA04G0297500ZS	AT2G47240	LACS1	0.710346	0.477682	0.743658	1.11929	1.4452	1.39888	5.91e-05	0.000325162	1.01118	Molecular Function: long-chain fatty acid-CoA ligase activity (GO:0004467); Cellular Component: endoplasmic reticulum (GO:0005783); Biological Process: wax biosynthetic process (GO:0010025); Biological Process: cutin biosynthetic process (GO:0010143); Cellular Component: membrane (GO:0016020);
BnaA04G0298100ZS	AT2G47400	CP12-1	31.388	19.772	35.2639	84.707	69.0751	91.0245	2.1e-12	2.99e-11	1.50027	Molecular Function: molecular_function (GO:0003674); Molecular Function: binding (GO:0005488); Molecular Function: copper ion binding (GO:0005507); Cellular Component: cellular_component (GO:0005575); Cellular Component: intracellular (GO:0005622); Cellular Component: obsolete cell (GO:0005623); Cellular Component: cytoplasm (GO:0005737); Biological Process: regulation of carbohydrate metabolic p…
BnaA05G0009700ZS	AT2G46080	BPS2	0.933789	1.3354	1.35797	2.64713	2.56233	3.097	6.72e-06	4.37e-05	1.1703	--
BnaA05G0010800ZS	AT2G46870	NGA1	0.385793	0.137451	0.101141	1.49026	1.26052	1.23057	3.42e-06	2.35e-05	2.57592	Molecular Function: DNA binding (GO:0003677); Cellular Component: nucleus (GO:0005634);
BnaA05G0011000ZS	AT2G46830	CCA1	0.332772	0.240587	0.426695	0.86189	1.17715	0.85473	6.73e-06	4.38e-05	1.5029	Molecular Function: DNA binding (GO:0003677); Cellular Component: nucleus (GO:0005634);
BnaA05G0011500ZS	AT2G46780		0.494388	0.129654	0.471331	0.776908	1.3895	1.86953	0.000127558	0.000657998	1.84183	Molecular Function: mRNA binding (GO:0003729);
BnaA05G0016500ZS	AT2G36530	LOS2/ENO2	0	0	0	4.06002	4.10543	3.41095	3.26e-11	4.1e-10	8.30126	--
BnaA05G0017100ZS	AT2G46240	BAG6	1.81676	1.18284	2.10355	3.92218	7.38478	4.32663	9.26e-10	9.91e-09	1.59273	Molecular Function: chaperone binding (GO:0051087);
BnaA05G0017900ZS			1.46492	1.40741	1.43024	2.2715	3.35176	3.42826	5.11e-06	3.39e-05	1.02894	Cellular Component: cellular_component (GO:0005575); Cellular Component: intracellular (GO:0005622); Cellular Component: obsolete cell (GO:0005623); Cellular Component: nucleus (GO:0005634); Cellular Component: spliceosomal complex (GO:0005681); Cellular Component: U12-type spliceosomal complex (GO:0005689); Biological Process: biological_process (GO:0008150); Biological Process: response to endo…
BnaA05G0021900ZS	AT2G41130	bHLH106	0.98561	0.53184	1.02376	2.49456	2.58771	2.52482	2.71e-06	1.89e-05	1.55671	Molecular Function: molecular_function (GO:0003674); Molecular Function: DNA-binding transcription factor activity (GO:0003700); Cellular Component: cellular_component (GO:0005575); Cellular Component: intracellular (GO:0005622); Cellular Component: obsolete cell (GO:0005623); Cellular Component: nucleus (GO:0005634); Cellular Component: cytoplasm (GO:0005737); Biological Process: regulation of t…
BnaA05G0023500ZS	AT2G41290	SSL2	1.05682	1.47124	1.86029	3.9642	3.68143	3.0809	7.64e-06	4.94e-05	1.27887	Cellular Component: endoplasmic reticulum (GO:0005783); Biological Process: biosynthetic process (GO:0009058); Molecular Function: strictosidine synthase activity (GO:0016844);
BnaA05G0024800ZS	AT2G41475	ATS3A	0.582473	0.195306	0.544013	7.94854	6.48537	8.79574	1.05e-26	5.98e-25	4.04417	--
BnaA05G0026900ZS	AT2G41750	DTWD2A	0.450602	0.500126	0.757322	1.42973	1.34296	1.88177	0.000607017	0.00270503	1.40204	--
BnaA05G0039700ZS	AT2G43680	IQD14	4.23977	3.73719	5.70314	8.42532	10.8339	9.88078	6.1e-13	9.21e-12	1.07174	Molecular Function: protein binding (GO:0005515);
BnaA05G0040300ZS	AT2G43760	CNX6	4.13152	2.76986	4.21322	8.79833	9.25147	9.29877	7.84e-09	7.58e-08	1.27254	Cellular Component: cytosol (GO:0005829); Biological Process: Mo-molybdopterin cofactor biosynthetic process (GO:0006777); Cellular Component: molybdopterin synthase complex (GO:0019008); Molecular Function: molybdopterin synthase activity (GO:0030366);
BnaA05G0040400ZS	AT2G43770	SLOH63	3.00525	2.89721	3.69941	13.306	11.2549	13.069	3.67e-26	2e-24	1.9556	Molecular Function: molecular_function (GO:0003674); Molecular Function: nucleic acid binding (GO:0003676); Molecular Function: RNA binding (GO:0003723); Molecular Function: binding (GO:0005488); Molecular Function: protein binding (GO:0005515); Cellular Component: cellular_component (GO:0005575); Cellular Component: intracellular (GO:0005622); Cellular Component: obsolete cell (GO:0005623); Cell…
BnaA05G0040700ZS	AT2G43800	FH2	4.00614	3.49425	4.80965	7.96058	11.2536	10.9826	1.31e-17	3.3e-16	1.26718	Cellular Component: integral component of membrane (GO:0016021);
BnaA05G0042800ZS	AT2G44130	KMD3	0.165644	0.305792	0.176187	1.74237	1.17038	1.06181	5.96e-08	5.21e-07	2.57511	Cellular Component: cytosol (GO:0005829); Biological Process: regulation of phenylpropanoid metabolic process (GO:2000762);
BnaA05G0049000ZS	AT2G44920		1.11996	0.575368	1.00587	2.31231	2.33761	2.5173	0.000136543	0.000700283	1.35575	Cellular Component: chloroplast thylakoid (GO:0009534);
BnaA05G0051000ZS			1.33777	1.08446	1.31842	3.42446	4.03628	3.11514	9.96e-11	1.18e-09	1.47794	Biological Process: tRNA threonylcarbamoyladenosine modification (GO:0002949); Molecular Function: metalloendopeptidase activity (GO:0004222); Cellular Component: mitochondrion (GO:0005739); Molecular Function: metal ion binding (GO:0046872); Molecular Function: N(6)-L-threonylcarbamoyladenine synthase activity (GO:0061711);
BnaA05G0051900ZS	AT2G45340		4.868	3.17259	5.90137	11.6507	14.3495	11.2094	3.25e-12	4.55e-11	1.4065	Molecular Function: transmembrane receptor protein serine/threonine kinase activity (GO:0004675); Molecular Function: ATP binding (GO:0005524); Cellular Component: plasma membrane (GO:0005886); Biological Process: protein phosphorylation (GO:0006468); Cellular Component: integral component of membrane (GO:0016021);
BnaA05G0052300ZS	AT3G60800	PAT14	3.24922	2.11551	3.1947	6.01668	7.39978	8.30808	4.08e-10	4.53e-09	1.31803	Cellular Component: integral component of membrane (GO:0016021); Molecular Function: protein-cysteine S-palmitoyltransferase activity (GO:0019706);
BnaA05G0052400ZS	AT2G45400	BEN1	0.485541	0.349349	1.25957	2.14333	2.55939	2.03852	6.95e-05	0.000376778	1.69389	Molecular Function: catalytic activity (GO:0003824);
BnaA05G0052900ZS			1.15718	1.01471	1.57844	4.69784	3.58084	4.30455	5.53e-05	0.000306182	1.69005	--
BnaA05G0053300ZS	AT2G45500		1.98731	3.3461	3.3272	5.57764	7.30591	6.58867	2.31e-06	1.63e-05	1.13474	Molecular Function: ATP binding (GO:0005524);
BnaA05G0054500ZS	AT2G45690	SSE1	1.02275	1.18544	0.80565	5.10574	5.68188	5.17705	3.76e-20	1.23e-18	2.37277	Cellular Component: peroxisomal membrane (GO:0005778); Biological Process: peroxisome organization (GO:0007031);
BnaA05G0054600ZS	AT2G45720		2.09895	1.55543	2.40304	4.00781	5.27751	6.02253	9.36e-11	1.12e-09	1.30867	Molecular Function: protein binding (GO:0005515); Cellular Component: cellular_component (GO:0005575); Cellular Component: intracellular (GO:0005622); Cellular Component: obsolete cell (GO:0005623); Cellular Component: nucleus (GO:0005634); Cellular Component: cytoplasm (GO:0005737); Cellular Component: organelle (GO:0043226); Cellular Component: membrane-bounded organelle (GO:0043227); Cellular …
BnaA05G0055200ZS	AT2G45770	CPFTSY	0.568295	0.745692	1.03546	1.85485	2.82093	3.16319	1.07e-08	1.02e-07	1.70586	Molecular Function: GTPase activity (GO:0003924); Molecular Function: signal recognition particle binding (GO:0005047); Molecular Function: GTP binding (GO:0005525); Biological Process: protein targeting (GO:0006605); Biological Process: SRP-dependent cotranslational protein targeting to membrane (GO:0006614); Cellular Component: membrane (GO:0016020);
BnaA05G0059200ZS	AT2G40316		1.29157	0.775586	1.25244	2.23918	2.27512	2.54926	0.000434805	0.00200038	1.06364	Cellular Component: integral component of membrane (GO:0016021);
BnaA05G0060200ZS			0.28572	0.228506	0.478218	0.545519	0.898755	0.656119	0.00186899	0.00735548	1.05421	Molecular Function: ATP binding (GO:0005524);
BnaA05G0078500ZS	AT2G37510		1.83839	1.58191	1.817	4.46418	5.17067	6.15272	1.25e-07	1.05e-06	1.54524	Molecular Function: RNA binding (GO:0003723);
BnaA05G0089700ZS	AT2G35700	ERF38	1.11599	0.320174	1.00716	3.29949	2.04558	1.76398	0.00247382	0.00940573	1.5519	Molecular Function: DNA binding (GO:0003677); Molecular Function: DNA-binding transcription factor activity (GO:0003700); Cellular Component: nucleus (GO:0005634);
BnaA05G0098100ZS	AT3G20670	HTA13	1.14827	1.91919	2.14513	8.87669	8.17508	8.44722	1.62e-12	2.34e-11	2.25166	Cellular Component: nucleosome (GO:0000786); Cellular Component: nuclear chromatin (GO:0000790); Molecular Function: DNA binding (GO:0003677); Biological Process: chromatin organization (GO:0006325); Biological Process: chromatin silencing (GO:0006342); Molecular Function: protein heterodimerization activity (GO:0046982);
BnaA05G0100600ZS			2.73083	1.22539	2.27043	4.53403	3.40471	4.68424	0.00143565	0.00581604	1.0133	Molecular Function: translation initiation factor activity (GO:0003743);
BnaA05G0104500ZS			4.84252	4.88553	5.23518	15.9168	14.5795	16.4005	1.15e-18	3.24e-17	1.62526	Molecular Function: molecular_function (GO:0003674); Molecular Function: binding (GO:0005488); Molecular Function: protein binding (GO:0005515); Cellular Component: cellular_component (GO:0005575); Cellular Component: intracellular (GO:0005622); Cellular Component: obsolete cell (GO:0005623); Cellular Component: nucleus (GO:0005634); Cellular Component: cytoskeleton (GO:0005856); Cellular Compone…
BnaA05G0111300ZS			18.7845	21.4364	18.8509	42.7375	40.613	42.7148	7.66e-10	8.27e-09	1.06346	Biological Process: ATP synthesis coupled proton transport (GO:0015986); Cellular Component: proton-transporting ATP synthase complex, catalytic core F(1) (GO:0045261); Molecular Function: proton-transporting ATP synthase activity, rotational mechanism (GO:0046933);
BnaA05G0112000ZS	AT1G76310		11.6062	9.22466	12.4929	26.9886	20.5255	22.4908	3.13e-06	2.16e-05	1.06442	--
BnaA05G0112100ZS	AT2G33000		0.697604	0.6983	0.805868	2.44408	2.12313	2.15349	5.14e-06	3.41e-05	1.56556	--
BnaA05G0118800ZS	AT2G32080	PUR ALPHA-1	8.20776	9.66754	10.3274	17.4074	20.3559	23.4826	4.19e-12	5.8e-11	1.08614	Molecular Function: RNA polymerase II transcription regulatory region sequence-specific DNA binding (GO:0000977); Molecular Function: purine-rich negative regulatory element binding (GO:0032422);
BnaA05G0121100ZS	AT2G31810	AHASS1	11.5453	11.3639	12.7662	24.641	25.3115	27.6684	3.3e-19	9.85e-18	1.09752	Biological Process: branched-chain amino acid biosynthetic process (GO:0009082); Molecular Function: acetolactate synthase regulator activity (GO:1990610);
BnaA05G0122600ZS	AT2G31580	ICA1	0.576025	0.248578	0.862939	1.62562	1.80414	1.79977	1.03e-05	6.5e-05	1.62518	Molecular Function: magnesium ion binding (GO:0000287); Biological Process: tRNA modification (GO:0006400); Molecular Function: tRNA guanylyltransferase activity (GO:0008193); Cellular Component: integral component of membrane (GO:0016021);
BnaA05G0126300ZS	AT2G31360	ADS2	0.478309	1.03756	0.982647	2.42733	2.36433	2.14416	7.11e-05	0.000385181	1.4554	Biological Process: fatty acid biosynthetic process (GO:0006633); Cellular Component: integral component of membrane (GO:0016021); Molecular Function: oxidoreductase activity, acting on paired donors, with oxidation of a pair of donors resulting in the reduction of molecular oxygen to two molecules of water (GO:0016717);
BnaA05G0132400ZS	AT2G30400	OFP2	2.92464	2.47369	2.41067	7.62661	8.60924	9.17608	3.09e-17	7.5e-16	1.66556	Molecular Function: DNA binding (GO:0003677); Cellular Component: nucleus (GO:0005634); Biological Process: negative regulation of transcription, DNA-templated (GO:0045892);
BnaA05G0133900ZS	AT4G26940	CAGE2	2.93929	2.26119	2.04332	4.39567	5.8318	5.89602	2.49e-06	1.75e-05	1.11443	Cellular Component: Golgi membrane (GO:0000139); Biological Process: protein glycosylation (GO:0006486); Cellular Component: integral component of membrane (GO:0016021); Molecular Function: transferase activity, transferring glycosyl groups (GO:0016757);
BnaA05G0134900ZS	AT2G30160	MIT1	0.554666	0.342643	0.567974	1.04747	1.65967	1.53981	1.94e-05	0.000117171	1.47587	Molecular Function: ATP transmembrane transporter activity (GO:0005347); Cellular Component: integral component of membrane (GO:0016021);
BnaA05G0137600ZS	AT2G29890	VLN1	1.2613	1.25598	1.28629	1.32637	4.19573	3.68024	0.000432173	0.00198961	1.2035	Biological Process: cytoskeleton organization (GO:0007010); Biological Process: actin filament severing (GO:0051014); Molecular Function: actin filament binding (GO:0051015);
BnaA05G0139500ZS	AT1G07370	PCNA1	2.53174	2.27143	2.94899	3.71488	6.47331	7.8276	2.39e-05	0.000141774	1.17357	Molecular Function: DNA binding (GO:0003677); Cellular Component: nucleus (GO:0005634); Biological Process: leading strand elongation (GO:0006272); Biological Process: regulation of DNA replication (GO:0006275); Biological Process: mismatch repair (GO:0006298); Biological Process: translesion synthesis (GO:0019985); Molecular Function: DNA polymerase processivity factor activity (GO:0030337); Cel…
BnaA05G0140300ZS	AT1G07400	HSP17.8	9.94751	4.24872	9.7355	35.0581	30.3517	24.6629	1.88e-10	2.16e-09	1.92462	Biological Process: response to reactive oxygen species (GO:0000302); Cellular Component: cellular_component (GO:0005575); Cellular Component: intracellular (GO:0005622); Cellular Component: obsolete cell (GO:0005623); Cellular Component: cytoplasm (GO:0005737); Biological Process: response to stress (GO:0006950); Biological Process: response to oxidative stress (GO:0006979); Biological Process: …
BnaA05G0146400ZS	AT4G14100		2.56466	2.95494	3.49232	6.11824	7.39647	8.36478	1.97e-08	1.82e-07	1.24997	Cellular Component: cellular_component (GO:0005575); Cellular Component: intracellular (GO:0005622); Cellular Component: obsolete cell (GO:0005623); Cellular Component: cytoplasm (GO:0005737); Cellular Component: vacuole (GO:0005773); Cellular Component: organelle (GO:0043226); Cellular Component: membrane-bounded organelle (GO:0043227); Cellular Component: intracellular organelle (GO:0043229); C…
BnaA05G0154400ZS	AT1G55340		1.30237	2.06308	1.3457	5.02932	5.07308	5.44684	1.52e-08	1.42e-07	1.67638	--
BnaA05G0156200ZS	AT1G54170	CID3	0.272415	0.363637	0.531532	0.890292	1.08097	0.905056	0.000369996	0.00172958	1.26757	Molecular Function: molecular_function (GO:0003674); Molecular Function: nucleic acid binding (GO:0003676); Molecular Function: RNA binding (GO:0003723); Molecular Function: binding (GO:0005488); Cellular Component: cellular_component (GO:0005575); Cellular Component: intracellular (GO:0005622); Cellular Component: obsolete cell (GO:0005623); Cellular Component: cytoplasm (GO:0005737); Biological…
BnaA05G0156300ZS	AT1G54160	NF-YA5	1.91126	1.70929	1.95121	7.10569	6.45743	6.55587	2.3e-14	4.08e-13	1.82806	Molecular Function: DNA binding (GO:0003677); Molecular Function: DNA-binding transcription factor activity (GO:0003700); Cellular Component: CCAAT-binding factor complex (GO:0016602);
BnaA05G0176600ZS	AT3G20060	UBC19	0.528891	0.232246	0.975832	1.8828	4.63036	7.3893	6.06e-08	5.29e-07	2.93626	Molecular Function: ATP binding (GO:0005524); Molecular Function: transferase activity (GO:0016740);
BnaA05G0178900ZS			0	0	0	9.29408	6.60442	8.22449	4.27e-12	5.91e-11	8.63602	--
BnaA05G0186800ZS	AT1G47740		0	0	0	1.4585	1.40892	1.44656	2.19e-10	2.5e-09	8.00038	--
BnaA05G0315300ZS	AT1G35460	FBH1	4.59147	4.7077	4.64732	10.2871	9.05392	9.94526	2.56e-07	2.07e-06	1.04949	Molecular Function: protein dimerization activity (GO:0046983);
BnaA05G0317800ZS			0.306622	0	0.48328	4.05827	5.25846	5.252	1.58e-16	3.55e-15	4.11076	--
BnaA05G0330200ZS	AT2G02030		0.306708	0.286724	0.323698	0.834008	1.58998	1.25863	3.08e-13	4.83e-12	1.94819	Molecular Function: protein binding (GO:0005515);
BnaA05G0334900ZS	AT3G22550	FLZ8	17.3771	13.4879	19.5262	35.0827	37.7468	53.253	3.69e-13	5.72e-12	1.29992	--
BnaA05G0336000ZS	AT3G22420		0.629895	0.552392	0.552316	1.04772	1.35411	1.4702	0.000114519	0.000595862	1.10949	Molecular Function: protein serine/threonine kinase activity (GO:0004674); Molecular Function: ATP binding (GO:0005524); Cellular Component: cytoplasm (GO:0005737); Biological Process: protein phosphorylation (GO:0006468); Biological Process: intracellular signal transduction (GO:0035556);
BnaA05G0336800ZS	AT3G22370	AOX1A	3.66736	3.24147	4.32008	8.37049	9.01148	7.64746	2.97e-10	3.35e-09	1.14031	Molecular Function: alternative oxidase activity (GO:0009916); Cellular Component: integral component of membrane (GO:0016021); Molecular Function: metal ion binding (GO:0046872); Cellular Component: respirasome (GO:0070469); Molecular Function: ubiquinol:oxygen oxidoreductase activity (GO:0102721);
BnaA05G0338800ZS	AT3G22142		5.88415	5.3238	9.64766	16.7864	20.5148	18.2394	6.98e-13	1.05e-11	1.40673	--
BnaA05G0343400ZS	AT3G21400		1.42504	1.52055	1.91163	3.28999	2.67263	4.00613	0.00204702	0.00796343	1.00798	Biological Process: mitochondrial respiratory chain complex I assembly (GO:0032981);
BnaA05G0346900ZS	AT3G21100		0.325095	0.290689	0.519957	0.623775	1.24725	0.873709	0.000563801	0.0025322	1.23209	Molecular Function: RNA binding (GO:0003723);
BnaA05G0349900ZS	AT3G20740	FIE	0.050922	0	0	1.40668	1.67438	1.02051	6.02e-11	7.32e-10	6.14257	Biological Process: reproduction (GO:0000003); Biological Process: developmental process involved in reproduction (GO:0003006); Molecular Function: protein binding (GO:0005515); Cellular Component: cellular_component (GO:0005575); Cellular Component: intracellular (GO:0005622); Cellular Component: obsolete cell (GO:0005623); Cellular Component: nucleus (GO:0005634); Cellular Component: nucleoplas…
BnaA05G0350300ZS	AT3G20740	FIE	54.3224	57.0528	55.1569	145.672	165.601	159.863	1.19e-28	7.62e-27	1.46764	Biological Process: reproduction (GO:0000003); Biological Process: developmental process involved in reproduction (GO:0003006); Molecular Function: protein binding (GO:0005515); Cellular Component: cellular_component (GO:0005575); Cellular Component: intracellular (GO:0005622); Cellular Component: obsolete cell (GO:0005623); Cellular Component: nucleus (GO:0005634); Cellular Component: nucleoplas…
BnaA05G0350900ZS	AT3G20670	HTA13	2.50574	0.789356	7.91561	7.95735	17.0041	18.785	0.000487306	0.00221685	1.98479	Cellular Component: nucleosome (GO:0000786); Molecular Function: DNA binding (GO:0003677); Cellular Component: nucleus (GO:0005634); Molecular Function: protein heterodimerization activity (GO:0046982);
BnaA05G0351600ZS			0	0	0	3.91519	2.72978	5.82833	2.66e-15	5.25e-14	9.7776	--
BnaA05G0356700ZS	AT4G15370	BARS1	2.11603	4.90316	4.49988	9.35116	14.5854	14.5726	2.32e-08	2.12e-07	1.69077	Molecular Function: lanosterol synthase activity (GO:0000250); Cellular Component: lipid droplet (GO:0005811); Biological Process: triterpenoid biosynthetic process (GO:0016104); Molecular Function: beta-amyrin synthase activity (GO:0042300);
BnaA05G0356900ZS	AT3G20130	CYP705A22	4.86121	5.09305	9.3025	11.0409	19.5539	20.1859	1.14e-07	9.67e-07	1.37515	Molecular Function: monooxygenase activity (GO:0004497); Molecular Function: iron ion binding (GO:0005506); Cellular Component: integral component of membrane (GO:0016021); Molecular Function: oxidoreductase activity, acting on paired donors, with incorporation or reduction of molecular oxygen (GO:0016705); Molecular Function: heme binding (GO:0020037);
BnaA05G0357800ZS	AT3G20015		2.00524	1.27294	3.62955	3.75866	5.13717	5.64083	0.000400822	0.00185757	1.06965	Molecular Function: aspartic-type endopeptidase activity (GO:0004190);
BnaA05G0360300ZS			1.13281	0.633327	0.869927	2.58751	1.72293	1.87283	0.000309825	0.00147474	1.22556	--
BnaA05G0366600ZS	AT3G19300		0.899953	0.604677	1.18857	1.93729	1.69394	1.78739	0.000246444	0.00119885	1.00587	Molecular Function: transmembrane receptor protein serine/threonine kinase activity (GO:0004675); Molecular Function: ATP binding (GO:0005524); Cellular Component: plasma membrane (GO:0005886); Biological Process: protein phosphorylation (GO:0006468); Cellular Component: integral component of membrane (GO:0016021);
BnaA05G0366900ZS	AT3G19270		0.502233	0.541878	0.458957	1.78252	2.46568	0.886195	6.64e-05	0.000361661	1.72468	Molecular Function: monooxygenase activity (GO:0004497); Molecular Function: iron ion binding (GO:0005506); Cellular Component: integral component of membrane (GO:0016021); Molecular Function: oxidoreductase activity, acting on paired donors, with incorporation or reduction of molecular oxygen (GO:0016705); Molecular Function: heme binding (GO:0020037);
BnaA05G0381600ZS	AT3G17790	PAP17	1.24598	1.09342	1.94524	2.90502	4.25599	3.22426	4.55e-06	3.05e-05	1.2642	Molecular Function: acid phosphatase activity (GO:0003993); Molecular Function: metal ion binding (GO:0046872);
BnaA05G0382500ZS			3.37387	2.97389	4.36275	11.2123	9.5944	9.11501	1.21e-08	1.14e-07	1.47159	Molecular Function: actin binding (GO:0003779);
BnaA05G0400800ZS	AT3G15340	PPI2	2.07941	2.1298	2.93526	3.30317	7.15557	4.65766	7.12e-05	0.000385552	1.04501	Cellular Component: integral component of membrane (GO:0016021);
BnaA05G0401000ZS	AT3G15290		14.1581	12.6856	14.7931	31.6468	27.727	30.4771	4.99e-12	6.84e-11	1.09336	Molecular Function: 3-hydroxyacyl-CoA dehydrogenase activity (GO:0003857); Biological Process: fatty acid metabolic process (GO:0006631); Molecular Function: NAD+ binding (GO:0070403);
BnaA05G0409600ZS	AT3G14200		2.36351	1.45332	2.18256	5.14242	5.66796	3.79752	2.05e-05	0.000123245	1.26451	Molecular Function: molecular_function (GO:0003674); Molecular Function: binding (GO:0005488); Molecular Function: protein binding (GO:0005515); Molecular Function: chaperone binding (GO:0051087);
BnaA05G0410700ZS	AT3G14110	FLU	4.4795	2.82076	7.73798	7.59052	9.33872	13.5846	0.00112642	0.00468959	1.01655	Cellular Component: integral component of membrane (GO:0016021);
BnaA05G0411500ZS	AT3G14000	ATBRXL2	1.64473	0.42059	1.69752	3.17964	2.7464	3.43444	0.00153297	0.00616502	1.31798	--
BnaA05G0412000ZS	AT3G13960	GRF5	1.65241	0.520218	1.50996	5.51076	6.46747	7.9409	6.62e-13	9.96e-12	2.41631	Molecular Function: ATP binding (GO:0005524); Cellular Component: nucleus (GO:0005634); Biological Process: transcription, DNA-templated (GO:0006351); Biological Process: regulation of transcription, DNA-templated (GO:0006355); Biological Process: developmental process (GO:0032502);
BnaA05G0413200ZS	AT1G14800		1.08722	1.14548	1.31173	3.19876	2.70519	3.65708	1.42e-08	1.34e-07	1.30022	--
BnaA05G0413300ZS	AT3G13790	ATBFRUCT1	0.130259	0	0.168274	0.518979	0.841234	0.605275	7.17e-05	0.000387653	2.63908	Molecular Function: hydrolase activity, hydrolyzing O-glycosyl compounds (GO:0004553); Biological Process: carbohydrate metabolic process (GO:0005975);
BnaA05G0419200ZS	AT3G13310	DJC66	0.477145	0.721402	1.22851	14.9004	8.80516	16.3847	9.28e-25	4.5e-23	3.97396	Cellular Component: cellular_component (GO:0005575); Cellular Component: intracellular (GO:0005622); Cellular Component: obsolete cell (GO:0005623); Cellular Component: nucleus (GO:0005634); Cellular Component: cytoplasm (GO:0005737); Cellular Component: chloroplast (GO:0009507); Cellular Component: plastid (GO:0009536); Cellular Component: organelle (GO:0043226); Cellular Component: membrane-bou…
BnaA05G0422800ZS	AT3G12780	PGK1	11.6239	7.10226	11.014	20.2673	25.5899	23.5079	7.11e-12	9.58e-11	1.20363	Molecular Function: phosphoglycerate kinase activity (GO:0004618); Biological Process: glycolytic process (GO:0006096);
BnaA05G0423100ZS	AT3G12760		5.00778	3.70731	4.45974	19.41	18.5895	22.0082	8.74e-32	6.67e-30	2.16262	--
BnaA05G0426500ZS	AT3G12260	NDUFA6	14.2815	7.42935	14.6888	26.6877	24.1903	33.6422	1.41e-06	1.03e-05	1.20551	Cellular Component: cellular_component (GO:0005575); Cellular Component: intracellular (GO:0005622); Cellular Component: obsolete cell (GO:0005623); Cellular Component: cytoplasm (GO:0005737); Cellular Component: mitochondrion (GO:0005739); Cellular Component: mitochondrial envelope (GO:0005740); Cellular Component: mitochondrial inner membrane (GO:0005743); Cellular Component: mitochondrial resp…
BnaA05G0432300ZS	AT3G11620		9.47768	7.79507	6.91486	18.2657	16.2354	15.6916	2.62e-06	1.83e-05	1.02894	--
BnaA05G0437700ZS	AT3G10070	TAF12	0.220504	0.263918	0.451327	1.32393	1.39713	1.35082	1.39e-09	1.45e-08	2.10334	Cellular Component: SAGA complex (GO:0000124); Molecular Function: DNA binding (GO:0003677); Cellular Component: transcription factor TFIID complex (GO:0005669); Molecular Function: TBP-class protein binding (GO:0017025); Cellular Component: SLIK (SAGA-like) complex (GO:0046695); Molecular Function: protein heterodimerization activity (GO:0046982); Biological Process: RNA polymerase II preinitiat…
BnaA05G0442100ZS	AT3G09350	Fes1A	6.14418	4.0004	6.05158	18.931	20.9913	17.4814	1.39e-22	5.68e-21	1.81165	Molecular Function: molecular_function (GO:0003674); Molecular Function: enzyme inhibitor activity (GO:0004857); Molecular Function: binding (GO:0005488); Molecular Function: protein binding (GO:0005515); Biological Process: biological_process (GO:0008150); Biological Process: positive regulation of metabolic process (GO:0009893); Biological Process: regulation of catabolic process (GO:0009894); …
BnaA05G0442200ZS	AT3G09320	PAT16	1.03551	2.10084	2.58737	4.06604	3.72137	4.41079	0.00235604	0.00901567	1.07018	Cellular Component: integral component of membrane (GO:0016021); Molecular Function: protein-cysteine S-palmitoyltransferase activity (GO:0019706);
BnaA05G0449700ZS	AT3G10350	GET3b	0.122226	0.10996	0.107356	1.28852	1.71952	1.69321	9.09e-17	2.09e-15	3.64378	Molecular Function: ATP binding (GO:0005524); Molecular Function: ATPase activity (GO:0016887);
BnaA05G0450200ZS	AT3G10270		0	0.041701	0	1.08094	1.98978	1.6773	2.57e-06	1.8e-05	6.424	Molecular Function: DNA binding (GO:0003677); Molecular Function: DNA topoisomerase type II (double strand cut, ATP-hydrolyzing) activity (GO:0003918); Molecular Function: ATP binding (GO:0005524); Cellular Component: chromosome (GO:0005694); Biological Process: DNA topological change (GO:0006265);
BnaA05G0450300ZS	AT3G10260	RTNLB8	0.826272	0.789064	0.104637	2.09257	2.03756	2.72572	0.00161419	0.00645435	1.87911	Cellular Component: endoplasmic reticulum membrane (GO:0005789); Cellular Component: integral component of membrane (GO:0016021);
BnaA05G0450600ZS	AT3G08770	LTP6	5.19571	2.97765	8.15377	72.257	64.8207	96.1829	1.55e-42	1.94e-40	3.82774	Biological Process: lipid transport (GO:0006869); Molecular Function: lipid binding (GO:0008289); Cellular Component: membrane (GO:0016020);
BnaA05G0459500ZS			2.7305	4.06213	2.73476	13.6956	9.37836	10.6698	5.11e-07	3.97e-06	1.78868	--
BnaA05G0461100ZS	AT3G07120		1.50878	1.05337	1.16211	3.04832	2.32127	3.38607	0.000430113	0.0019807	1.20453	--
BnaA05G0463200ZS	AT5G49230	HRB1	14.7219	14.731	15.7765	37.8231	34.4773	35.4119	2.88e-14	5.05e-13	1.23315	--
BnaA05G0463400ZS	AT3G06730	TRX z	1.53301	1.1746	1.18176	2.8022	3.94069	4.64526	5.75e-06	3.79e-05	1.48618	Biological Process: regulation of immune system process (GO:0002682); Biological Process: negative regulation of immune system process (GO:0002683); Molecular Function: molecular_function (GO:0003674); Molecular Function: catalytic activity (GO:0003824); Molecular Function: thioredoxin-disulfide reductase activity (GO:0004791); Cellular Component: cellular_component (GO:0005575); Cellular Compone…
BnaA05G0464200ZS	AT3G06620	RAF7	0.128315	0.098124	0.056587	0.843712	1.26381	0.975889	3.67e-18	9.84e-17	3.39206	Molecular Function: protein kinase activity (GO:0004672); Molecular Function: ATP binding (GO:0005524); Biological Process: regulation of transcription, DNA-templated (GO:0006355);
BnaA05G0469600ZS	AT3G06030	NP3	0.671738	0.75007	1.18772	1.71171	3.55944	3.4905	2.25e-08	2.07e-07	1.71035	Molecular Function: protein kinase activity (GO:0004672); Molecular Function: ATP binding (GO:0005524);
BnaA05G0470100ZS	AT3G05980		0.914811	0.237149	0.659274	4.40055	5.19196	4.57429	9.31e-15	1.71e-13	2.93446	--
BnaA05G0472300ZS			1.13015	0.078993	0.879735	2.64311	2.84432	3.32271	0.000500997	0.00227353	2.05785	Cellular Component: integral component of membrane (GO:0016021);
BnaA05G0473000ZS	AT3G05600	AtEH1	3.81697	0.898145	5.06398	7.78946	13.2389	13.2929	2.71e-05	0.000159124	1.81223	Molecular Function: catalytic activity (GO:0003824);
BnaA05G0477400ZS	AT3G05130		0.700525	0.385104	0.618168	0.905804	1.37455	1.4509	0.00109717	0.00458092	1.08044	--
BnaA05G0478300ZS	AT3G05030	NHX2	4.37859	4.53704	5.22479	10.0914	12.3396	10.7286	4.49e-18	1.19e-16	1.20442	Biological Process: regulation of pH (GO:0006885); Molecular Function: sodium:proton antiporter activity (GO:0015385); Cellular Component: integral component of membrane (GO:0016021);
BnaA05G0478500ZS	AT3G05020	ACP1	168.272	114.71	154.911	362.886	336.306	375.721	4.81e-15	9.17e-14	1.28215	Biological Process: fatty acid biosynthetic process (GO:0006633); Molecular Function: phosphopantetheine binding (GO:0031177);
BnaA05G0480000ZS	AT3G04880	DRT102	4.15139	5.10998	4.00136	11.8432	8.94236	11.0322	5.37e-07	4.17e-06	1.23581	Biological Process: carbohydrate metabolic process (GO:0005975); Molecular Function: isomerase activity (GO:0016853);
BnaA05G0480600ZS			1.31461	1.44922	1.50575	3.68998	4.32908	3.96974	2.61e-09	2.66e-08	1.45926	Molecular Function: ribose-5-phosphate isomerase activity (GO:0004751); Biological Process: pentose-phosphate shunt, non-oxidative branch (GO:0009052);
BnaA05G0481600ZS	AT3G04670	WRKY39	1.20904	1.31366	1.54286	2.88841	2.99535	2.89339	2.24e-05	0.000134046	1.08905	Molecular Function: DNA-binding transcription factor activity (GO:0003700); Cellular Component: nucleus (GO:0005634); Molecular Function: sequence-specific DNA binding (GO:0043565);
BnaA05G0482300ZS	AT3G04460	PEX12	0.468152	0.553087	0.547932	1.29772	1.58856	1.50008	8.96e-06	5.72e-05	1.45434	Cellular Component: integral component of peroxisomal membrane (GO:0005779); Biological Process: protein targeting to peroxisome (GO:0006625); Molecular Function: protein C-terminus binding (GO:0008022); Molecular Function: zinc ion binding (GO:0008270);
BnaA05G0487700ZS	AT3G02970	EXL6	0.156874	0.08142	0.133026	1.04065	1.01783	0.905508	1.34e-10	1.57e-09	2.91454	Molecular Function: N-acetyltransferase activity (GO:0008080);
BnaA05G0488200ZS	AT3G03070		2.19574	3.16444	4.56438	6.78672	7.1837	6.49552	0.00131142	0.00536575	1.02724	Cellular Component: mitochondrial respiratory chain complex I (GO:0005747); Biological Process: mitochondrial electron transport, NADH to ubiquinone (GO:0006120);
BnaA05G0490900ZS	AT3G02820		0.390578	0.660885	1.68771	1.56267	3.08261	4.0275	0.0010379	0.00436688	1.62681	Biological Process: DNA replication checkpoint (GO:0000076); Molecular Function: DNA binding (GO:0003677); Biological Process: cellular response to DNA damage stimulus (GO:0006974); Biological Process: cell cycle (GO:0007049); Molecular Function: zinc ion binding (GO:0008270); Cellular Component: replication fork protection complex (GO:0031298); Biological Process: replication fork arrest (GO:004…
BnaA05G0491300ZS	AT3G02860	ARS1	2.67488	3.73651	3.32761	9.30553	8.8425	8.68103	2.19e-10	2.5e-09	1.43217	Biological Process: inositol metabolic process (GO:0006020); Biological Process: signal transduction (GO:0007165); Molecular Function: inositol monophosphate 1-phosphatase activity (GO:0008934); Biological Process: phosphatidylinositol phosphorylation (GO:0046854); Biological Process: inositol phosphate dephosphorylation (GO:0046855);
BnaA05G0491400ZS	AT3G02870	VTC4	7.92364	6.86016	7.99515	17.2815	19.5758	19.5731	7.93e-20	2.53e-18	1.28317	Biological Process: inositol biosynthetic process (GO:0006021); Molecular Function: inositol monophosphate 1-phosphatase activity (GO:0008934); Biological Process: phosphatidylinositol phosphorylation (GO:0046854); Biological Process: inositol phosphate dephosphorylation (GO:0046855); Molecular Function: metal ion binding (GO:0046872); Molecular Function: inositol monophosphate 3-phosphatase acti…
BnaA05G0491700ZS			1.25659	0.759899	1.33501	2.8741	2.34954	2.97497	0.000125372	0.000647523	1.25412	Molecular Function: protein kinase activity (GO:0004672); Molecular Function: ATP binding (GO:0005524); Cellular Component: integral component of membrane (GO:0016021);
BnaA05G0499700ZS	AT3G03270	HRU1	21.882	12.3613	38.2159	58.0934	41.277	83.1718	7.89e-05	0.000423645	1.35133	Molecular Function: nucleotide binding (GO:0000166); Molecular Function: molecular_function (GO:0003674); Molecular Function: binding (GO:0005488); Cellular Component: cellular_component (GO:0005575); Cellular Component: obsolete cell (GO:0005623); Cellular Component: plasma membrane (GO:0005886); Molecular Function: drug binding (GO:0008144); Cellular Component: membrane (GO:0016020); Molecular …
BnaA06G0003300ZS	AT1G55670	PSAG	14.1804	5.16653	14.6203	24.0928	25.3361	27.7941	0.000119958	0.0006218	1.18775	Cellular Component: photosystem I (GO:0009522); Biological Process: photosynthesis (GO:0015979);
BnaA06G0005600ZS	AT1G55210	DIR20	0	0.059279	0	21.1852	20.7955	32.4326	8.45e-21	2.97e-19	9.7872	Cellular Component: apoplast (GO:0048046);
BnaA06G0007400ZS	AT1G54160	NF-YA5	0.634714	0.581407	0.483254	1.58318	2.42378	2.76523	2.01e-07	1.65e-06	1.89686	Molecular Function: DNA binding (GO:0003677); Molecular Function: DNA-binding transcription factor activity (GO:0003700); Cellular Component: CCAAT-binding factor complex (GO:0016602);
BnaA06G0011600ZS	AT1G53580	GLY3	0.797752	0.861704	0.772715	16.5593	15.5093	14.7988	9.49e-57	2.06e-54	4.23442	Biological Process: reproduction (GO:0000003); Biological Process: developmental process involved in reproduction (GO:0003006); Molecular Function: molecular_function (GO:0003674); Molecular Function: catalytic activity (GO:0003824); Cellular Component: cellular_component (GO:0005575); Cellular Component: intracellular (GO:0005622); Cellular Component: obsolete cell (GO:0005623); Cellular Compone…
BnaA06G0011800ZS	AT1G53500	MUM4	0.411082	0.246028	0.454733	1.0014	1.13519	1.08638	2.39e-07	1.94e-06	1.50917	Molecular Function: dTDP-glucose 4,6-dehydratase activity (GO:0008460); Biological Process: nucleotide-sugar metabolic process (GO:0009225);
BnaA06G0016700ZS	AT1G52780		2.41672	1.5213	3.32629	5.1051	7.64588	6.16454	6.26e-09	6.1e-08	1.3723	Cellular Component: integral component of membrane (GO:0016021);
BnaA06G0021000ZS	AT1G51950	IAA18	1.03282	0.726651	1.2413	2.82802	2.256	2.73845	2.81e-05	0.000164278	1.37042	Cellular Component: nucleus (GO:0005634); Biological Process: regulation of transcription, DNA-templated (GO:0006355); Biological Process: auxin-activated signaling pathway (GO:0009734);
BnaA06G0030000ZS	AT1G50490	UBC20	2.76674	1.50297	4.61767	6.9212	11.9626	16.1407	1.29e-07	1.09e-06	1.95571	Biological Process: protein polyubiquitination (GO:0000209); Molecular Function: ATP binding (GO:0005524); Cellular Component: nucleus (GO:0005634); Biological Process: regulation of mitotic metaphase/anaphase transition (GO:0030071); Biological Process: anaphase-promoting complex-dependent catabolic process (GO:0031145); Molecular Function: ubiquitin conjugating enzyme activity (GO:0061631);
BnaA06G0030700ZS	AT1G50380		2.3374	1.77504	2.17073	3.64547	4.64462	4.92203	1.23e-09	1.3e-08	1.0398	Molecular Function: serine-type endopeptidase activity (GO:0004252); Molecular Function: serine-type exopeptidase activity (GO:0070008);
BnaA06G0031500ZS			0.917279	0.817072	1.11202	3.68641	3.1267	4.0044	1.5e-05	9.23e-05	1.84668	--
BnaA06G0034400ZS	AT1G49640		2.51549	1.3213	2.31251	11.5214	9.71713	10.24	2.15e-20	7.2e-19	2.34477	Molecular Function: hydrolase activity (GO:0016787);
BnaA06G0034500ZS	AT1G49650		1.93804	1.47521	2.13671	3.57544	4.10944	4.38008	4.63e-08	4.11e-07	1.09152	Molecular Function: hydrolase activity (GO:0016787);
BnaA06G0035200ZS	AT1G49740		2.81786	3.17317	1.78793	8.3288	8.57123	10.0098	3.17e-10	3.57e-09	1.73865	Biological Process: lipid metabolic process (GO:0006629); Molecular Function: phosphoric diester hydrolase activity (GO:0008081);
BnaA06G0040600ZS			1.09618	0.725769	0.670688	3.44394	3.26158	3.34535	5.07e-08	4.46e-07	1.94239	--
BnaA06G0041700ZS	AT1G48280	IPGAL2	5.88692	6.04701	3.52986	13.141	14.0264	13.9219	1.51e-07	1.26e-06	1.35934	Biological Process: chloroplast organization (GO:0009658); Cellular Component: chloroplast outer membrane (GO:0009707);
BnaA06G0042800ZS	AT1G48100	PGX3	2.00328	0.509052	1.78075	3.38416	4.49472	3.25886	0.000523961	0.00236923	1.37212	Molecular Function: polygalacturonase activity (GO:0004650); Cellular Component: extracellular region (GO:0005576); Cellular Component: cell wall (GO:0005618); Biological Process: carbohydrate metabolic process (GO:0005975); Biological Process: plant-type cell wall modification involved in multidimensional cell growth (GO:0009831); Cellular Component: integral component of membrane (GO:0016021);
BnaA06G0044300ZS	AT5G59970		2.28661	1.77154	1.44348	3.08413	4.79201	5.89811	0.00163621	0.00653475	1.2623	Cellular Component: nucleosome (GO:0000786); Molecular Function: DNA binding (GO:0003677); Cellular Component: nucleus (GO:0005634); Biological Process: nucleosome assembly (GO:0006334); Cellular Component: host cell nucleus (GO:0042025); Molecular Function: protein heterodimerization activity (GO:0046982);
BnaA06G0045400ZS	AT5G59970		2.14433	0.785067	2.07596	4.16761	10.4275	13.9172	2.94e-07	2.36e-06	2.45911	Cellular Component: nucleosome (GO:0000786); Molecular Function: DNA binding (GO:0003677); Cellular Component: nucleus (GO:0005634); Biological Process: nucleosome assembly (GO:0006334); Cellular Component: host cell nucleus (GO:0042025); Molecular Function: protein heterodimerization activity (GO:0046982);
BnaA06G0045800ZS	AT1G07870		2.12113	2.72618	2.32899	6.6044	6.4935	6.3204	1.21e-10	1.43e-09	1.40964	Molecular Function: transmembrane receptor protein serine/threonine kinase activity (GO:0004675); Molecular Function: ATP binding (GO:0005524); Cellular Component: plasma membrane (GO:0005886); Biological Process: protein phosphorylation (GO:0006468);
BnaA06G0051000ZS	AT1G08530		8.34421	7.47624	7.91934	20.0549	19.7859	21.8128	2.33e-17	5.73e-16	1.35053	Cellular Component: integral component of membrane (GO:0016021);
BnaA06G0051100ZS	AT1G08540	SIG2	1.25703	1.14322	2.15965	2.4559	3.90373	3.74639	1.41e-05	8.74e-05	1.12918	Molecular Function: DNA binding (GO:0003677); Molecular Function: DNA-binding transcription factor activity (GO:0003700); Biological Process: DNA-templated transcription, initiation (GO:0006352); Cellular Component: chloroplast (GO:0009507); Molecular Function: sigma factor activity (GO:0016987);
BnaA06G0052100ZS	AT1G08700	PS1	2.85763	2.10521	3.467	8.48004	10.2233	8.80565	5.6e-21	2e-19	1.69114	Cellular Component: Golgi membrane (GO:0000139); Molecular Function: aspartic-type endopeptidase activity (GO:0004190); Cellular Component: endoplasmic reticulum membrane (GO:0005789); Biological Process: Notch signaling pathway (GO:0007219); Cellular Component: integral component of membrane (GO:0016021); Biological Process: protein processing (GO:0016485);
BnaA06G0056500ZS	AT1G09340		1.51955	0.715253	1.13213	3.6726	3.18609	4.14536	2.41e-05	0.000143149	1.66886	Molecular Function: RNA binding (GO:0003723); Cellular Component: cytosol (GO:0005829); Biological Process: rRNA processing (GO:0006364);
BnaA06G0057200ZS	AT1G09460		1.34745	1.1276	1.30137	13.1027	11.6103	13.5823	2.94e-51	5.27e-49	3.30554	Molecular Function: obsolete pattern binding (GO:0001871); Molecular Function: molecular_function (GO:0003674); Molecular Function: catalytic activity (GO:0003824); Molecular Function: hydrolase activity, hydrolyzing O-glycosyl compounds (GO:0004553); Molecular Function: binding (GO:0005488); Cellular Component: cellular_component (GO:0005575); Cellular Component: obsolete cell (GO:0005623); Cell…
BnaA06G0057400ZS	AT1G09520		6.60604	4.8523	9.07078	35.5537	33.186	39.2039	1.76e-33	1.46e-31	2.38967	--
BnaA06G0057500ZS	AT1G09530	PIF3	1.28002	1.10768	1.15665	2.47468	2.74884	2.88494	1.17e-07	9.86e-07	1.16175	Molecular Function: protein dimerization activity (GO:0046983);
BnaA06G0057800ZS	AT1G09560	GLP5	12.9526	11.4785	18.6362	35.7824	34.6798	35.5358	1.46e-13	2.35e-12	1.29369	Cellular Component: cell wall (GO:0005618); Molecular Function: manganese ion binding (GO:0030145); Molecular Function: nutrient reservoir activity (GO:0045735); Cellular Component: apoplast (GO:0048046);
BnaA06G0058300ZS	AT1G09690	eL21y	48.2629	30.5399	54.4556	125.43	109.036	142.89	7.16e-14	1.2e-12	1.49903	Molecular Function: structural constituent of ribosome (GO:0003735); Cellular Component: ribosome (GO:0005840); Biological Process: translation (GO:0006412);
BnaA06G0059200ZS	AT1G09690	eL21y	31.0896	16.6511	31.4486	62.245	54.5936	71.8149	4.89e-08	4.31e-07	1.24813	Molecular Function: structural constituent of ribosome (GO:0003735); Cellular Component: ribosome (GO:0005840); Biological Process: translation (GO:0006412);
BnaA06G0062900ZS	AT1G10010	SSW1	4.86619	3.1786	5.25603	8.81392	11.0757	8.88972	5.82e-08	5.09e-07	1.09712	Cellular Component: integral component of membrane (GO:0016021);
BnaA06G0066000ZS	AT1G10380		11.0817	7.01867	8.13796	17.7026	18.7561	22.959	3.03e-08	2.74e-07	1.14902	Molecular Function: polysaccharide binding (GO:0030247);
BnaA06G0068300ZS	AT2G39540	GASA8	0	0	0	8.242	14.2165	12.339	1.6e-13	2.58e-12	9.07555	--
BnaA06G0070200ZS	AT1G10850		1.30736	0.812311	1.9277	2.15215	4.46872	4.04981	6.59e-06	4.3e-05	1.37429	Molecular Function: protein kinase activity (GO:0004672); Molecular Function: ATP binding (GO:0005524); Cellular Component: integral component of membrane (GO:0016021);
BnaA06G0077200ZS			0.753931	0.874065	2.3621	2.9682	4.28643	4.65684	8.41e-05	0.00044915	1.5609	Biological Process: reciprocal meiotic recombination (GO:0007131);
BnaA06G0078400ZS	AT1G14800		1.49195	1.99301	1.92214	3.12931	4.55659	3.55532	0.00052287	0.00236519	1.01675	--
BnaA06G0091900ZS	AT1G14200	SNIPER1	8.02256	2.57827	4.67124	12.8607	14.936	11.5742	0.000117664	0.000610851	1.34896	--
BnaA06G0096400ZS			1.36419	1.71695	1.73636	4.28201	4.69367	4.0201	3.86e-06	2.62e-05	1.40619	--
BnaA06G0105100ZS	AT1G15570	CYCA2;3	1.53898	1.78343	2.36535	2.53436	5.90579	4.25224	0.000109345	0.000571232	1.1156	Cellular Component: host cell nucleus (GO:0042025);
BnaA06G0117700ZS	AT1G17180	GSTU25	3.62017	2.33441	2.80358	6.7663	6.09918	8.94105	1.17e-06	8.61e-06	1.2863	Molecular Function: glutathione transferase activity (GO:0004364); Cellular Component: cytoplasm (GO:0005737); Biological Process: glutathione metabolic process (GO:0006749);
BnaA06G0126700ZS	AT1G18470	PPRT3	0.937361	1.20748	1.19656	3.09482	3.85728	3.53295	1.72e-14	3.09e-13	1.61721	Cellular Component: integral component of membrane (GO:0016021);
BnaA06G0134900ZS	AT1G19330	AFR2	9.67241	10.5773	12.025	21.0432	20.4594	24.3076	3.2e-10	3.6e-09	1.00504	Cellular Component: histone deacetylase complex (GO:0000118); Molecular Function: transcription coregulator activity (GO:0003712); Biological Process: regulation of transcription, DNA-templated (GO:0006355);
BnaA06G0135400ZS	AT1G19400	E-4PDHase	0.340376	0.292215	0.536694	0.890299	1.12539	0.792633	0.000346777	0.00163381	1.23509	Molecular Function: protein serine/threonine kinase activity (GO:0004674); Cellular Component: integral component of membrane (GO:0016021); Molecular Function: polysaccharide binding (GO:0030247);
BnaA06G0137700ZS	AT1G19670	CLH1	1.14426	0.57516	4.57336	9.24886	14.3471	11.8717	0.00088313	0.00377729	2.53713	Biological Process: chlorophyll catabolic process (GO:0015996); Molecular Function: chlorophyllase activity (GO:0047746);
BnaA06G0140700ZS	AT1G19960		2.10198	4.06595	4.67138	14.1031	7.50226	12.6901	0.000240761	0.00117418	1.63257	--
BnaA06G0143800ZS	AT1G20450	ERD10	1.76647	2.13468	6.84004	6.34945	13.2864	12.123	0.000281545	0.00135084	1.56596	Cellular Component: cytosol (GO:0005829); Biological Process: response to water deprivation (GO:0009414); Biological Process: cold acclimation (GO:0009631); Biological Process: response to abscisic acid (GO:0009737); Cellular Component: membrane (GO:0016020);
BnaA06G0149200ZS	AT1G21070	URGT2	2.16966	1.69544	1.80475	3.77205	4.14195	4.16197	1.69e-06	1.22e-05	1.06061	Cellular Component: integral component of membrane (GO:0016021);
BnaA06G0159100ZS			15.7053	10.2315	13.2553	52.7205	40.8172	49.6317	1.33e-17	3.35e-16	1.85631	--
BnaA06G0159300ZS	AT3G49380	iqd15	0.414363	0.52195	0.930518	1.16026	1.91572	2.02747	0.000290098	0.00138841	1.41838	Molecular Function: protein binding (GO:0005515);
BnaA06G0160400ZS	AT3G49290	ABIL2	0.736169	0.915424	1.70884	2.20707	3.24371	3.37757	3.86e-05	0.000220016	1.3664	--
BnaA06G0161300ZS	AT2G23900	PGF3	1.17685	0.88707	2.20539	3.36349	6.42085	3.72433	6.82e-07	5.21e-06	1.65296	Molecular Function: polygalacturonase activity (GO:0004650); Cellular Component: extracellular region (GO:0005576); Biological Process: carbohydrate metabolic process (GO:0005975); Biological Process: cell wall organization (GO:0071555);
BnaA06G0166800ZS	AT5G10250		4.54538	4.98614	4.78558	21.4697	16.7656	19.854	1.47e-14	2.67e-13	2.005	Biological Process: reproduction (GO:0000003); Biological Process: regionalization (GO:0003002); Biological Process: developmental process involved in reproduction (GO:0003006); Biological Process: multicellular organism development (GO:0007275); Biological Process: pattern specification process (GO:0007389); Biological Process: biological_process (GO:0008150); Biological Process: anatomical stru…
BnaA06G0168400ZS	AT3G48340	CEP2	7.73164	7.33519	7.43738	18.5421	16.9863	16.5318	1.46e-11	1.9e-10	1.18814	Molecular Function: cysteine-type peptidase activity (GO:0008234);
BnaA06G0173800ZS	AT4G10270	WIP4	2.86362	6.26456	7.03532	29.5333	15.3772	58.8644	1e-08	9.59e-08	2.65009	--
BnaA06G0174200ZS	AT3G47630	CDS6	2.14429	1.09932	1.66053	3.30375	4.53833	4.47825	2.52e-06	1.77e-05	1.29545	Molecular Function: phosphatidate cytidylyltransferase activity (GO:0004605); Biological Process: cardiolipin biosynthetic process (GO:0032049);
BnaA06G0174600ZS	AT3G47590		2.05166	0.853398	1.01689	3.133	3.66296	3.72577	8.76e-05	0.000466309	1.38002	Cellular Component: cytosol (GO:0005829);
BnaA06G0182500ZS	AT1G53540	HSP17.6C	19.4476	7.13285	20.5573	38.15	36.8057	36.9066	4.64e-05	0.000260797	1.25594	Biological Process: response to reactive oxygen species (GO:0000302); Biological Process: protein folding (GO:0006457); Biological Process: response to heat (GO:0009408); Biological Process: response to salt stress (GO:0009651); Biological Process: response to hydrogen peroxide (GO:0042542); Molecular Function: protein self-association (GO:0043621); Molecular Function: unfolded protein binding (G…
BnaA06G0183600ZS	AT3G45980	HTB9	6.19401	5.72691	8.69155	16.5781	15.066	23.6185	4.25e-09	4.21e-08	1.40252	Cellular Component: nucleosome (GO:0000786); Molecular Function: DNA binding (GO:0003677); Cellular Component: nucleus (GO:0005634); Biological Process: nucleosome assembly (GO:0006334); Molecular Function: protein heterodimerization activity (GO:0046982);
BnaA06G0186200ZS	AT5G60690	REV	0.401152	0.40635	0.541519	0.823718	1.15891	1.15516	1.79e-06	1.29e-05	1.17543	Molecular Function: DNA binding (GO:0003677); Cellular Component: nucleus (GO:0005634); Molecular Function: lipid binding (GO:0008289);
BnaA06G0190300ZS	AT3G44300	NIT2	8.34464	3.17462	8.4662	13.3837	14.2994	17.1319	0.0001	0.000526461	1.16272	Molecular Function: nitrilase activity (GO:0000257); Biological Process: nitrogen compound metabolic process (GO:0006807); Molecular Function: nitrile hydratase activity (GO:0018822); Biological Process: detoxification of nitrogen compound (GO:0051410);
BnaA06G0197000ZS	AT1G65240	A39	1.25788	1.20772	1.20484	2.89958	2.2342	2.56025	1.78e-05	0.000108679	1.04916	Molecular Function: aspartic-type endopeptidase activity (GO:0004190); Biological Process: proteolysis (GO:0006508); Biological Process: protein catabolic process (GO:0030163);
BnaA06G0197300ZS			5.22874	1.44814	4.6929	11.1646	11.9924	10.949	2.74e-05	0.000160718	1.57846	--
BnaA06G0257200ZS	AT3G44720	ADT4	2.67698	1.14171	1.85003	4.52915	4.02434	4.25148	0.00102596	0.00432156	1.15815	Molecular Function: prephenate dehydratase activity (GO:0004664); Biological Process: defense response (GO:0006952); Biological Process: L-phenylalanine biosynthetic process (GO:0009094); Cellular Component: chloroplast stroma (GO:0009570); Molecular Function: arogenate dehydratase activity (GO:0047769); Biological Process: response to karrikin (GO:0080167);
BnaA06G0258400ZS	AT3G46490		1.63086	2.09018	2.47904	4.331	3.66396	4.72771	4.85e-05	0.000271544	1.0155	Molecular Function: metal ion binding (GO:0046872); Molecular Function: dioxygenase activity (GO:0051213);
BnaA06G0269900ZS	AT3G49550		1.0613	1.18842	0.74867	4.03954	2.92266	2.9539	0.00049093	0.00223164	1.6595	--
BnaA06G0273100ZS	AT5G61980	AGD1	0.295756	0.611123	0.366192	1.20293	2.31513	2.08515	1.18e-08	1.12e-07	2.06839	Molecular Function: GTPase activator activity (GO:0005096); Cellular Component: cytoplasm (GO:0005737); Molecular Function: metal ion binding (GO:0046872);
BnaA06G0278800ZS	AT5G62550		0.615518	0.342909	2.02806	1.56193	3.72976	4.43068	0.00135049	0.00550777	1.69629	--
BnaA06G0285000ZS			5.16161	4.11415	7.70801	10.8452	12.6649	13.6501	1.26e-07	1.06e-06	1.11658	Molecular Function: nucleoside diphosphate kinase activity (GO:0004550); Molecular Function: ATP binding (GO:0005524); Biological Process: purine nucleotide metabolic process (GO:0006163); Biological Process: GTP biosynthetic process (GO:0006183); Biological Process: pyrimidine nucleotide metabolic process (GO:0006220); Biological Process: UTP biosynthetic process (GO:0006228); Biological Process…
BnaA06G0285200ZS	AT3G16940	CAMTA6	0	0	0	4.64464	4.98282	5.41468	6.14e-18	1.62e-16	10.3519	--
BnaA06G0286100ZS	AT5G63480	MED30	1.70201	0.963635	2.45314	3.62144	3.63777	3.53707	0.00205358	0.00798699	1.07045	Cellular Component: mediator complex (GO:0016592);
BnaA06G0298200ZS	AT5G64816		5.07275	2.87132	5.92934	9.09366	7.93334	11.1641	0.000405205	0.00187535	1.01413	--
BnaA06G0303000ZS	AT5G65380		2.03584	2.13047	2.04503	3.17388	5.41744	4.4728	7.54e-06	4.87e-05	1.02721	Molecular Function: antiporter activity (GO:0015297); Cellular Component: integral component of membrane (GO:0016021); Molecular Function: xenobiotic transmembrane transporter activity (GO:0042910);
BnaA06G0303300ZS	AT5G65410	HB25	2.65342	1.80398	4.36284	9.10787	11.0054	12.1963	6.38e-13	9.63e-12	1.86276	Molecular Function: DNA binding (GO:0003677);
BnaA06G0309400ZS	AT5G67520	APK4	2.44485	1.44498	2.75922	4.14262	4.38828	5.6748	4.83e-05	0.0002708	1.07647	Biological Process: sulfate assimilation (GO:0000103); Molecular Function: adenylylsulfate kinase activity (GO:0004020); Molecular Function: ATP binding (GO:0005524); Biological Process: hydrogen sulfide biosynthetic process (GO:0070814);
BnaA06G0309600ZS	AT5G67490	SDHAF4	19.7584	12.4286	16.456	35.1165	29.3928	39.7238	1.3e-06	9.5e-06	1.08224	--
BnaA06G0315900ZS	AT2G17695		7.76276	3.26994	5.71391	10.7581	11.4478	11.9884	0.00030286	0.00144486	1.01569	Cellular Component: cellular_component (GO:0005575); Cellular Component: intracellular (GO:0005622); Cellular Component: obsolete cell (GO:0005623); Cellular Component: cytoplasm (GO:0005737); Cellular Component: chloroplast (GO:0009507); Cellular Component: plastid envelope (GO:0009526); Cellular Component: plastid (GO:0009536); Cellular Component: chloroplast envelope (GO:0009941); Cellular Com…
BnaA06G0318200ZS	AT1G77120	ADH1	0	0	0	4.25657	5.15647	5.16308	5.25e-16	1.12e-14	9.77771	--
BnaA06G0321000ZS	AT5G23395	MIA40	4.98345	4.02477	6.11469	10.4026	9.13821	11.4843	4.49e-06	3.02e-05	1.01954	Molecular Function: protein disulfide oxidoreductase activity (GO:0015035); Biological Process: protein import into mitochondrial intermembrane space (GO:0045041);
BnaA06G0321900ZS	AT5G23530	CXE18	0.130625	0.048958	0.358524	1.20257	1.80937	1.94536	4.59e-09	4.54e-08	3.16686	Biological Process: catabolic process (GO:0009056); Biological Process: pollen tube growth (GO:0009860); Molecular Function: hydrolase activity (GO:0016787); Molecular Function: carboxylic ester hydrolase activity (GO:0052689);
BnaA06G0323800ZS	AT5G23850		3.49502	1.84893	2.92123	5.7839	6.3884	5.56712	2.34e-06	1.65e-05	1.08615	Cellular Component: integral component of membrane (GO:0016021);
BnaA06G0324500ZS	AT5G23940	PEL3	0.232848	0.157834	0.560772	0.268263	1.90897	2.21463	0.00108199	0.00452461	2.13011	Molecular Function: transferase activity, transferring acyl groups other than amino-acyl groups (GO:0016747);
BnaA06G0328800ZS	AT5G24430		0.404861	0.165731	0.511029	0.612576	1.37714	1.12097	0.00121622	0.00501904	1.48493	Molecular Function: calmodulin binding (GO:0005516); Molecular Function: ATP binding (GO:0005524); Cellular Component: nucleus (GO:0005634); Cellular Component: cytoplasm (GO:0005737); Molecular Function: calcium-dependent protein serine/threonine kinase activity (GO:0009931); Biological Process: peptidyl-serine phosphorylation (GO:0018105); Biological Process: intracellular signal transduction (…
BnaA06G0334200ZS	AT5G25090	ENODL13	1.01587	0.115439	1.78227	1.37926	4.72976	6.24316	0.00263574	0.00994339	2.06392	Molecular Function: electron transfer activity (GO:0009055);
BnaA06G0339100ZS	AT5G25820		2.47422	2.65826	2.17493	4.9419	7.25884	6.90126	1.5e-10	1.74e-09	1.33716	Biological Process: protein glycosylation (GO:0006486); Molecular Function: transferase activity, transferring glycosyl groups (GO:0016757);
BnaA06G0339900ZS	AT5G25950		6.28676	5.25341	11.4318	13.6291	24.4283	17.0194	3.34e-06	2.29e-05	1.25298	--
BnaA06G0341700ZS	AT1G51690		0	0	0	9.14917	9.79751	11.1622	1.02e-17	2.61e-16	10.2919	Cellular Component: protein phosphatase type 2A complex (GO:0000159); Molecular Function: protein phosphatase regulator activity (GO:0019888);
BnaA06G0342200ZS	AT4G05410	YAO	1.33927	2.43709	1.69442	2.52855	6.56948	3.7645	0.00250763	0.00951845	1.1654	Biological Process: rRNA processing (GO:0006364); Molecular Function: snoRNA binding (GO:0030515); Cellular Component: small-subunit processome (GO:0032040); Molecular Function: U3 snoRNA binding (GO:0034511);
BnaA06G0344000ZS	AT5G26670	AtPAE10	1.57427	0.632383	1.60558	6.13934	6.57668	6.7998	1.94e-16	4.32e-15	2.33877	Cellular Component: extracellular region (GO:0005576); Cellular Component: cell wall (GO:0005618); Molecular Function: hydrolase activity (GO:0016787); Biological Process: cell wall organization (GO:0071555);
BnaA06G0345200ZS	AT3G05810		2.77491	1.8614	4.58561	6.94579	7.19324	10.8461	3.42e-05	0.000196897	1.41705	--
BnaA06G0345700ZS			0	0	0.007929	1.57665	1.55397	1.76737	7.37e-15	1.37e-13	8.18848	Molecular Function: calmodulin binding (GO:0005516);
BnaA06G0346000ZS			0.539454	1.38015	0.730643	63.9868	60.0307	62.2416	3.81e-54	7.8e-52	6.06986	--
BnaA06G0347200ZS			0	0	0	0.462604	0.485474	0.453241	1.29e-10	1.52e-09	8.07555	Molecular Function: enzyme inhibitor activity (GO:0004857); Cellular Component: integral component of membrane (GO:0016021); Molecular Function: pectinesterase activity (GO:0030599); Biological Process: cell wall modification (GO:0042545); Molecular Function: aspartyl esterase activity (GO:0045330); Biological Process: pectin catabolic process (GO:0045490);
BnaA06G0347900ZS	AT5G27760	AtHIGD2	1.57667	0.785258	1.50166	10.5473	11.258	12.0654	4.74e-21	1.7e-19	3.04743	Cellular Component: integral component of membrane (GO:0016021);
BnaA06G0348200ZS	AT5G27700	EVR1L1	0	0.189605	0	54.4651	42.2139	54.4401	2.1e-20	7.03e-19	9.66988	Molecular Function: structural constituent of ribosome (GO:0003735); Cellular Component: ribosome (GO:0005840); Biological Process: translation (GO:0006412);
BnaA06G0348300ZS	AT5G27680	RECQSIM	0.246458	0.185527	0.199148	0.582349	1.42836	1.05132	3.22e-09	3.24e-08	2.14718	Molecular Function: nucleic acid binding (GO:0003676); Molecular Function: DNA helicase activity (GO:0003678); Molecular Function: ATP binding (GO:0005524); Cellular Component: nucleus (GO:0005634); Biological Process: DNA recombination (GO:0006310);
BnaA06G0348600ZS	AT5G27620		0.596242	0.475894	0.79393	1.86666	1.81439	1.78289	3.63e-06	2.48e-05	1.53832	Biological Process: regulation of cyclin-dependent protein serine/threonine kinase activity (GO:0000079); Cellular Component: nucleus (GO:0005634); Cellular Component: transcription factor TFIIH holo complex (GO:0005675); Biological Process: regulation of transcription by RNA polymerase II (GO:0006357); Molecular Function: cyclin-dependent protein serine/threonine kinase regulator activity (GO:00…
BnaA06G0350100ZS	AT5G27410		2.86395	2.45711	3.3034	4.75379	6.68537	6.32743	1.34e-09	1.41e-08	1.01191	Molecular Function: branched-chain-amino-acid transaminase activity (GO:0004084); Cellular Component: cytosol (GO:0005829); Biological Process: branched-chain amino acid biosynthetic process (GO:0009082);
BnaA06G0350200ZS	AT5G27400		1.0599	1.09183	1.1847	2.84091	2.84927	3.14083	1.86e-08	1.72e-07	1.37602	Cellular Component: cytosol (GO:0005829); Molecular Function: methyltransferase activity (GO:0008168); Biological Process: methylation (GO:0032259);
BnaA06G0350300ZS	AT5G27390		1.43772	1.05696	2.69714	3.11428	5.07316	4.97414	8.3e-05	0.00044388	1.32175	Molecular Function: calcium ion binding (GO:0005509); Cellular Component: chloroplast (GO:0009507); Cellular Component: photosystem II oxygen evolving complex (GO:0009654); Biological Process: photosynthesis (GO:0015979); Cellular Component: extrinsic component of membrane (GO:0019898);
BnaA06G0353200ZS			12.2962	21.4182	11.6086	32.7992	33.2893	32.9035	0.000198446	0.000984006	1.07297	--
BnaA06G0353500ZS	AT5G28640	AN3	15.1236	10.4895	17.5745	31.1419	28.7456	33.7897	4.35e-10	4.81e-09	1.11126	Molecular Function: transcription coactivator activity (GO:0003713); Cellular Component: integral component of membrane (GO:0016021);
BnaA06G0355200ZS	AT5G30490		1.06891	0.814635	1.43045	2.39058	2.38555	2.0064	0.00217428	0.00839251	1.02623	--
BnaA06G0357200ZS	AT5G49360	BXL1	45.1287	31.4954	45.851	72.1366	115.675	85.6883	5.76e-10	6.31e-09	1.13401	Molecular Function: hydrolase activity, hydrolyzing O-glycosyl compounds (GO:0004553); Biological Process: carbohydrate metabolic process (GO:0005975);
BnaA06G0357300ZS	AT5G49330	MYB111	3.37325	3.00779	3.96028	7.53381	8.59553	6.9268	1.59e-09	1.66e-08	1.13742	Molecular Function: transcription regulatory region sequence-specific DNA binding (GO:0000976); Molecular Function: DNA-binding transcription factor activity (GO:0003700); Cellular Component: nucleus (GO:0005634); Biological Process: cell differentiation (GO:0030154); Molecular Function: sequence-specific DNA binding (GO:0043565);
BnaA06G0358900ZS	AT5G49100		1.69036	1.49231	2.44781	5.60752	5.78184	5.88332	7.03e-16	1.48e-14	1.60356	--
BnaA06G0359300ZS	AT5G49015		0	0	0	9.8552	7.53165	7.66668	3.56e-13	5.53e-12	8.98783	Cellular Component: integral component of membrane (GO:0016021);
BnaA06G0359700ZS	AT3G05850	MUG7	0.264498	0.32862	0.384865	0.846642	0.897481	0.777835	9.78e-06	6.2e-05	1.33203	Molecular Function: zinc ion binding (GO:0008270);
BnaA06G0359900ZS	AT5G48950	DHNAT2	2.36754	2.50376	3.36325	33.7196	28.0019	32.1895	3.03e-54	6.25e-52	3.486	Cellular Component: peroxisome (GO:0005777); Molecular Function: CoA hydrolase activity (GO:0016289); Biological Process: phylloquinone biosynthetic process (GO:0042372); Molecular Function: 1,4-dihydroxy-2-naphthoyl-CoA thioesterase activity (GO:0061522);
BnaA06G0360700ZS	AT5G48910	LPA66	0.561407	0.270969	0.644213	2.16504	2.21954	2.22474	1.91e-13	3.05e-12	2.14024	Molecular Function: zinc ion binding (GO:0008270);
BnaA06G0362000ZS	AT5G48730		1.76082	1.80688	1.91468	4.9844	7.50677	6.21136	1.31e-18	3.66e-17	1.73219	Molecular Function: molecular_function (GO:0003674); Molecular Function: nucleic acid binding (GO:0003676); Molecular Function: RNA binding (GO:0003723); Molecular Function: catalytic activity (GO:0003824); Molecular Function: nuclease activity (GO:0004518); Molecular Function: endonuclease activity (GO:0004519); Molecular Function: binding (GO:0005488); Cellular Component: cellular_component (GO…
BnaA06G0362100ZS	AT5G48720	XRI1	2.93515	3.09966	3.89764	9.35394	10.8721	11.9694	1.28e-21	4.84e-20	1.66735	Biological Process: male meiotic nuclear division (GO:0007140); Biological Process: female meiotic nuclear division (GO:0007143);
BnaA06G0362300ZS	AT5G48680		3.63849	2.8171	3.69801	9.4851	9.84889	10.9843	2.4e-16	5.29e-15	1.54976	Molecular Function: protein binding (GO:0005515);
BnaA06G0362400ZS	AT5G48660		3.77878	1.79818	3.55665	6.56651	6.45308	7.75701	3.11e-05	0.000180611	1.16928	Cellular Component: endoplasmic reticulum membrane (GO:0005789); Biological Process: intracellular protein transport (GO:0006886); Biological Process: endoplasmic reticulum to Golgi vesicle-mediated transport (GO:0006888); Cellular Component: integral component of membrane (GO:0016021); Biological Process: protein localization to endoplasmic reticulum exit site (GO:0070973);
BnaA06G0363900ZS	AT5G48480		22.0107	23.0659	38.3044	76.8274	67.3059	71.8315	5.03e-11	6.17e-10	1.37647	Cellular Component: cellular_component (GO:0005575); Cellular Component: intracellular (GO:0005622); Cellular Component: obsolete cell (GO:0005623); Cellular Component: cytoplasm (GO:0005737); Cellular Component: cytosol (GO:0005829); Cellular Component: obsolete intracellular part (GO:0044424); Cellular Component: obsolete cytoplasmic part (GO:0044444); Cellular Component: obsolete cell part (GO…
BnaA06G0369900ZS	AT3G30180	BR6OX2	6.19705	6.02273	4.04132	14.242	14.4912	13.8611	1.66e-08	1.55e-07	1.3466	Molecular Function: monooxygenase activity (GO:0004497); Molecular Function: iron ion binding (GO:0005506); Biological Process: multicellular organism development (GO:0007275); Biological Process: brassinosteroid homeostasis (GO:0010268); Biological Process: sterol metabolic process (GO:0016125); Biological Process: brassinosteroid biosynthetic process (GO:0016132); Molecular Function: oxidoreduc…
BnaA06G0381900ZS	AT3G27570		10.2477	10.5189	11.6108	29.282	28.5176	25.9808	2.96e-17	7.22e-16	1.35363	Cellular Component: integral component of membrane (GO:0016021);
BnaA06G0385800ZS	AT3G27060	TSO2	2.70274	2.32051	5.24453	5.44828	7.92553	9.26883	9.51e-05	0.000502747	1.1286	Biological Process: deoxyribonucleotide biosynthetic process (GO:0009263); Molecular Function: oxidoreductase activity (GO:0016491);
BnaA06G0386500ZS	AT3G26980	MUB4	0.860178	1.07333	1.61292	2.80936	2.72585	3.8924	0.000779186	0.00337755	1.39167	Cellular Component: plasma membrane (GO:0005886);
BnaA06G0387500ZS	AT1G12810		2.24416	2.36863	5.02671	9.76949	10.5067	13.6754	1.24e-08	1.18e-07	1.80247	Cellular Component: plasma membrane (GO:0005886);
BnaA06G0392300ZS	AT3G25920	RPL15	2.82813	1.45288	3.63136	11.3814	11.4811	15.23	8.89e-17	2.05e-15	2.25274	Molecular Function: structural constituent of ribosome (GO:0003735); Biological Process: translation (GO:0006412); Cellular Component: large ribosomal subunit (GO:0015934);
BnaA06G0396000ZS	AT2G03800		3.70477	3.66902	4.36676	9.57133	9.87437	11.9125	7.47e-16	1.57e-14	1.39032	Biological Process: D-amino acid catabolic process (GO:0019478); Molecular Function: D-aminoacyl-tRNA deacylase activity (GO:0051499);
BnaA06G0397600ZS	AT2G03670	CDC48B	0	0	0	1.26574	1.47089	1.34161	1.09e-09	1.15e-08	7.75659	Molecular Function: asparagine synthase (glutamine-hydrolyzing) activity (GO:0004066); Molecular Function: ATP binding (GO:0005524); Biological Process: asparagine biosynthetic process (GO:0006529);
BnaA06G0397700ZS	AT2G03680	SPR1	28.3482	19.7217	31.9679	54.9299	45.8725	61.3604	4.09e-07	3.22e-06	1.01166	Cellular Component: cortical microtubule, transverse to long axis (GO:0010005); Biological Process: cortical microtubule organization (GO:0043622);
BnaA06G0399700ZS	AT2G03120	SPP	11.0293	8.87721	11.4243	30.8964	34.0598	32.435	1.4e-34	1.22e-32	1.61618	Molecular Function: aspartic-type endopeptidase activity (GO:0004190); Cellular Component: integral component of membrane (GO:0016021);
BnaA06G0400400ZS	AT2G02990	RNS1	7.50979	5.62758	12.5737	13.983	25.8413	22.3725	3.9e-06	2.65e-05	1.25896	Molecular Function: RNA binding (GO:0003723); Molecular Function: ribonuclease T2 activity (GO:0033897);
BnaA06G0401500ZS	AT2G02790	IQD29	3.56149	3.3448	3.73024	7.54731	8.99928	8.5269	4.16e-19	1.23e-17	1.21025	Molecular Function: protein binding (GO:0005515); Cellular Component: cellular_component (GO:0005575); Cellular Component: intracellular (GO:0005622); Cellular Component: obsolete cell (GO:0005623); Cellular Component: cytoplasm (GO:0005737); Cellular Component: cytosol (GO:0005829); Cellular Component: cytoskeleton (GO:0005856); Cellular Component: microtubule associated complex (GO:0005875); Ce…
BnaA06G0401900ZS	AT2G02730		0.46363	0.344422	0.224544	1.41458	1.05615	1.01775	0.000586012	0.00262214	1.70431	--
BnaA06G0403000ZS	AT2G02390	GSTZ1	17.5367	18.1258	19.5692	39.7557	38.3985	45.4706	7.44e-15	1.38e-13	1.1374	Molecular Function: catalytic activity (GO:0003824); Cellular Component: cytoplasm (GO:0005737); Biological Process: aromatic amino acid family metabolic process (GO:0009072);
BnaA06G0403200ZS	AT2G02360	PP2-B10	0	0	0	4.50885	3.29736	4.26194	2.26e-12	3.21e-11	8.71779	Molecular Function: molecular_function (GO:0003674); Molecular Function: binding (GO:0005488); Molecular Function: carbohydrate binding (GO:0030246);
BnaA06G0403300ZS	AT2G02250	PP2-B2	0.087889	0.123735	0.06369	0.995663	0.916746	0.919692	5.21e-08	4.58e-07	3.06167	Molecular Function: molecular_function (GO:0003674); Molecular Function: binding (GO:0005488); Molecular Function: carbohydrate binding (GO:0030246);
BnaA06G0418800ZS	AT5G47060		10.97	8.10163	12.3546	19.8232	20.0209	26.639	2.25e-08	2.06e-07	1.05909	--
BnaA06G0422400ZS	AT4G17900	PLATZ11	1.1466	1.10881	1.59947	4.95737	4.8515	5.44278	2.02e-13	3.23e-12	1.94881	--
BnaA06G0424500ZS	AT5G46400	PRP39-2	2.0956	2.06887	2.08116	3.80139	5.15956	3.97282	1.08e-08	1.03e-07	1.01753	Biological Process: RNA processing (GO:0006396);
BnaA06G0427200ZS	AT5G45890	SAG12	339.731	115.565	325.969	670.012	807.894	487.298	4.97e-05	0.000277946	1.34402	Molecular Function: cysteine-type endopeptidase activity (GO:0004197); Cellular Component: extracellular space (GO:0005615); Cellular Component: lysosome (GO:0005764); Biological Process: proteolysis involved in cellular protein catabolic process (GO:0051603);
BnaA06G0430600ZS			6.06575	6.0337	12.4187	15.7944	18.3101	16.9117	5.33e-05	0.000296034	1.05639	--
BnaA06G0434500ZS	AT5G44560	VPS2.2	1.79723	1.53405	2.56495	3.50034	5.36107	6.20095	2.84e-06	1.97e-05	1.3239	Biological Process: vacuolar transport (GO:0007034);
BnaA06G0438200ZS	AT5G44040		1.1389	1.08037	1.75825	2.69275	4.04132	4.93429	5.45e-08	4.78e-07	1.51631	Biological Process: male meiosis II (GO:0007142);
BnaA06G0447700ZS	AT4G39330	CAD9	0.995415	0.550005	1.42843	1.7229	3.11314	4.5879	4.34e-05	0.000245062	1.62315	Molecular Function: zinc ion binding (GO:0008270); Molecular Function: oxidoreductase activity, acting on the CH-OH group of donors, NAD or NADP as acceptor (GO:0016616);
BnaA06G0449400ZS	AT4G38960	BBX19	0.033103	0.180372	0.109974	1.59641	2.05217	2.12827	5.36e-23	2.28e-21	4.06036	Molecular Function: zinc ion binding (GO:0008270);
BnaA06G0452200ZS			0	0	0	5.17223	6.17843	4.8516	2.01e-15	4.03e-14	9.63148	Cellular Component: cellular_component (GO:0005575); Cellular Component: intracellular (GO:0005622); Cellular Component: obsolete cell (GO:0005623); Cellular Component: nucleus (GO:0005634); Biological Process: response to stress (GO:0006950); Biological Process: defense response (GO:0006952); Biological Process: cellular response to DNA damage stimulus (GO:0006974); Biological Process: regulatio…
BnaA07G0009100ZS	AT5G56670	RPS30C	1.29648	1.30697	1.34744	7.22402	5.2443	6.42285	3.72e-08	3.33e-07	2.22	Molecular Function: structural constituent of ribosome (GO:0003735); Cellular Component: ribosome (GO:0005840); Biological Process: translation (GO:0006412);
BnaA07G0009200ZS	AT4G04320		5.40836	4.94827	3.24814	9.15519	9.95929	11.0653	0.00141597	0.00574359	1.10185	--
BnaA07G0009300ZS	AT4G04320		4.30678	3.77233	2.36879	9.92013	9.86364	10.0453	3.78e-06	2.58e-05	1.47002	--
BnaA07G0010900ZS	AT2G19540	HTD1	0.472429	0.429727	0.419079	4.05598	3.41357	3.57875	2.19e-22	8.75e-21	3.00051	Molecular Function: protein binding (GO:0005515);
BnaA07G0011900ZS	AT2G19430	DWA1	2.44952	2.57633	4.28591	5.98877	6.65167	7.58669	8.26e-07	6.24e-06	1.10644	Cellular Component: ubiquitin ligase complex (GO:0000151); Cellular Component: THO complex (GO:0000347); Molecular Function: protein binding (GO:0005515); Cellular Component: cellular_component (GO:0005575); Cellular Component: intracellular (GO:0005622); Cellular Component: obsolete cell (GO:0005623); Cellular Component: nucleus (GO:0005634); Biological Process: nucleobase-containing compound me…
BnaA07G0017500ZS	AT1G10745	ESF1.2	10.059	13.7416	31.2229	49.8754	55.687	47.5529	4.97e-06	3.31e-05	1.49081	--
BnaA07G0018600ZS	AT4G36710	HAM4	0.797847	0.464084	0.845496	1.65237	1.54544	1.27054	0.000681515	0.00299859	1.06393	--
BnaA07G0018800ZS	AT2G18510	EMB2444	0.820834	0.570493	1.86542	3.77417	3.73759	4.11807	2.97e-07	2.38e-06	1.8396	Molecular Function: RNA binding (GO:0003723); Cellular Component: nucleus (GO:0005634); Cellular Component: spliceosomal complex (GO:0005681); Cellular Component: U12-type spliceosomal complex (GO:0005689); Cellular Component: nucleolus (GO:0005730); Biological Process: positive regulation of mRNA splicing, via spliceosome (GO:0048026); Biological Process: regulation of RNA metabolic process (GO:…
BnaA07G0026300ZS	AT2G17720	P4H5	6.03368	4.29081	7.24176	20.4443	17.8669	23.3055	2.28e-19	6.92e-18	1.80079	Molecular Function: iron ion binding (GO:0005506); Cellular Component: integral component of membrane (GO:0016021); Molecular Function: oxidoreductase activity, acting on paired donors, with incorporation or reduction of molecular oxygen (GO:0016705); Molecular Function: L-ascorbic acid binding (GO:0031418);
BnaA07G0028500ZS	AT2G17442		1.37044	0.572226	0.730769	2.59364	2.16219	2.63208	0.00217357	0.00839044	1.42542	--
BnaA07G0029100ZS	AT2G17370	HMG2	1.13823	1.055	1.00075	2.51429	3.18223	3.31325	2.02e-10	2.31e-09	1.44966	Molecular Function: hydroxymethylglutaryl-CoA reductase (NADPH) activity (GO:0004420); Cellular Component: peroxisomal membrane (GO:0005778); Cellular Component: endoplasmic reticulum membrane (GO:0005789); Biological Process: isoprenoid biosynthetic process (GO:0008299); Biological Process: coenzyme A metabolic process (GO:0015936); Cellular Component: integral component of membrane (GO:0016021)…
BnaA07G0029900ZS			1.7165	0.871964	1.04297	15.2492	14.632	15.6434	2.78e-28	1.74e-26	3.59366	--
BnaA07G0035700ZS	AT5G42180	PER64	0.180765	0.1326	0.415214	2.2073	5.09896	1.22481	3.24e-09	3.26e-08	3.45469	Molecular Function: peroxidase activity (GO:0004601); Cellular Component: extracellular region (GO:0005576); Biological Process: response to oxidative stress (GO:0006979); Molecular Function: heme binding (GO:0020037); Biological Process: hydrogen peroxide catabolic process (GO:0042744); Molecular Function: metal ion binding (GO:0046872);
BnaA07G0039600ZS			0	0	0	4.44964	5.43116	4.10734	8.55e-16	1.78e-14	9.75291	--
BnaA07G0053200ZS	AT1G01100	RPP1A	1.66555	0.762162	0.821988	6.05421	5.22163	9.77124	1.26e-09	1.33e-08	2.61594	Biological Process: cytoplasmic translation (GO:0002181); Molecular Function: structural constituent of ribosome (GO:0003735); Biological Process: translational elongation (GO:0006414); Cellular Component: cytosolic large ribosomal subunit (GO:0022625); Molecular Function: protein kinase activator activity (GO:0030295); Molecular Function: ribonucleoprotein complex binding (GO:0043021);
BnaA07G0058300ZS	AT2G04560	LpxB	1.91432	0.978103	1.91032	3.81743	4.60712	4.41391	2.37e-08	2.17e-07	1.39447	Molecular Function: lipid-A-disaccharide synthase activity (GO:0008915); Biological Process: lipid A biosynthetic process (GO:0009245);
BnaA07G0058700ZS	AT2G04360		0.822466	0.517121	0.663269	1.56	1.86187	1.64207	9.94e-05	0.000523615	1.30365	Cellular Component: integral component of membrane (GO:0016021);
BnaA07G0070500ZS	AT1G34355	PS1	0	0.209403	0.151128	3.76643	2.45871	3.26627	6.93e-10	7.52e-09	4.48614	Molecular Function: molecular_function (GO:0003674); Molecular Function: nucleic acid binding (GO:0003676); Molecular Function: RNA binding (GO:0003723); Molecular Function: mRNA binding (GO:0003729); Molecular Function: catalytic activity (GO:0003824); Molecular Function: nuclease activity (GO:0004518); Molecular Function: ribonuclease activity (GO:0004540); Molecular Function: enzyme inhibitor …
BnaA07G0070600ZS	AT1G34355	PS1	0.270306	0.546811	0.369943	2.27142	2.84654	2.96395	1.45e-10	1.69e-09	2.67118	Molecular Function: molecular_function (GO:0003674); Molecular Function: nucleic acid binding (GO:0003676); Molecular Function: RNA binding (GO:0003723); Molecular Function: mRNA binding (GO:0003729); Molecular Function: catalytic activity (GO:0003824); Molecular Function: nuclease activity (GO:0004518); Molecular Function: ribonuclease activity (GO:0004540); Molecular Function: enzyme inhibitor …
BnaA07G0079000ZS	AT3G23300		0.158323	0.053583	0.25895	0.534904	0.590284	0.939342	3.07e-05	0.000178287	2.08658	Molecular Function: methyltransferase activity (GO:0008168); Cellular Component: integral component of membrane (GO:0016021); Biological Process: methylation (GO:0032259);
BnaA07G0081400ZS	AT1G31320	LBD4	0.940569	1.09001	1.65161	3.5122	2.70591	2.90897	0.000418968	0.00193439	1.30458	--
BnaA07G0082900ZS	AT1G30820	CTPS1	0.324066	0.276488	0.533923	0.757778	0.843648	0.863629	0.000374621	0.00174984	1.1171	Molecular Function: CTP synthase activity (GO:0003883); Molecular Function: ATP binding (GO:0005524); Biological Process: CTP biosynthetic process (GO:0006241); Biological Process: glutamine metabolic process (GO:0006541); Biological Process: pyrimidine nucleobase biosynthetic process (GO:0019856); Molecular Function: identical protein binding (GO:0042802); Biological Process: 'de novo' CTP biosy…
BnaA07G0090200ZS	AT1G29470		2.47539	2.36333	3.34971	6.50171	8.092	7.509	2.5e-21	9.15e-20	1.41147	Molecular Function: methyltransferase activity (GO:0008168); Cellular Component: integral component of membrane (GO:0016021);
BnaA07G0090800ZS			0.956474	0.92231	0.84685	1.68204	2.55396	2.26124	6.12e-08	5.34e-07	1.20863	--
BnaA07G0097800ZS			0	0	0	102.322	79.1155	110.683	6.14e-26	3.3e-24	12.6185	--
BnaA07G0098000ZS	AT1G27720	TAF4B	0.506342	0.434625	0.550655	0.996273	1.80191	1.41007	5.87e-07	4.53e-06	1.45434	Cellular Component: transcription factor TFIID complex (GO:0005669); Biological Process: DNA-templated transcription, initiation (GO:0006352);
BnaA07G0098400ZS	AT1G27650		1.80275	1.31786	1.75628	8.74241	9.50412	8.77072	1.89e-39	2.07e-37	2.44455	Biological Process: mRNA splicing, via spliceosome (GO:0000398); Molecular Function: RNA binding (GO:0003723); Molecular Function: metal ion binding (GO:0046872); Cellular Component: U2AF complex (GO:0089701);
BnaA07G0099000ZS	AT1G27440	GUT2	3.38755	2.80254	3.32899	14.4291	15.8043	15.3392	2.54e-49	4.13e-47	2.235	Biological Process: protein glycosylation (GO:0006486); Molecular Function: transferase activity, transferring glycosyl groups (GO:0016757);
BnaA07G0099100ZS	AT1G27435	bL31mz	6.03612	5.44555	6.76703	14.3629	13.3711	18.7647	2.94e-07	2.36e-06	1.31777	--
BnaA07G0099700ZS	AT1G27390	TOM20-2	5.29547	3.80174	5.34986	12.1646	11.4099	13.574	1.02e-11	1.35e-10	1.34103	Cellular Component: mitochondrial outer membrane translocase complex (GO:0005742); Cellular Component: integral component of membrane (GO:0016021); Biological Process: protein insertion into mitochondrial outer membrane (GO:0045040);
BnaA07G0099800ZS	AT1G27385		2.3522	2.34068	3.45777	7.98954	8.18056	6.949	8.75e-10	9.39e-09	1.48909	--
BnaA07G0100500ZS	AT5G13060	ABAP1	0	0	0	2.73051	3.22774	3.25064	7.01e-14	1.17e-12	9.12402	Cellular Component: integral component of membrane (GO:0016021);
BnaA07G0101600ZS	AT1G24350		1.23334	1.25149	1.35652	3.26458	4.40894	5.24611	6.16e-08	5.38e-07	1.71703	Cellular Component: integral component of membrane (GO:0016021);
BnaA07G0108000ZS	AT2G43260		0.661087	0.450246	0.414003	2.25543	2.55432	2.24068	1.05e-11	1.39e-10	2.15759	Cellular Component: integral component of membrane (GO:0016021);
BnaA07G0108800ZS	AT5G37600	GSR 1	0	0	0	4.7759	4.56102	4.34879	1.68e-12	2.42e-11	8.71034	--
BnaA07G0109700ZS	AT1G26750	mS23	4.41458	2.81696	3.51437	9.05899	7.75912	11.1504	1.66e-07	1.38e-06	1.34976	--
BnaA07G0111300ZS	AT1G27080	NPF2.12	2.50045	2.2861	2.86087	4.82484	5.53279	6.05009	1.41e-11	1.85e-10	1.07097	Biological Process: oligopeptide transport (GO:0006857); Cellular Component: integral component of membrane (GO:0016021); Molecular Function: transmembrane transporter activity (GO:0022857);
BnaA07G0112800ZS	AT1G24050		7.2695	7.24503	9.96683	24.9676	20.8093	24.3747	3.52e-14	6.11e-13	1.50848	--
BnaA07G0113100ZS	AT5G50790	SWEET10	0	0	0	4.57303	4.22186	3.17564	3.45e-14	6e-13	9.32326	Biological Process: carbohydrate transport (GO:0008643); Cellular Component: integral component of membrane (GO:0016021);
BnaA07G0113200ZS	AT1G27150		1.06205	1.09305	0.942066	5.13427	5.40628	6.77043	2.2e-27	1.31e-25	2.43792	--
BnaA07G0113600ZS	AT1G27120	GALT4	0.686862	0.804236	1.33743	2.17782	3.25	3.09038	4.37e-09	4.33e-08	1.56682	Cellular Component: Golgi apparatus (GO:0005794); Biological Process: protein glycosylation (GO:0006486); Cellular Component: integral component of membrane (GO:0016021); Molecular Function: transferase activity, transferring glycosyl groups (GO:0016757); Molecular Function: carbohydrate binding (GO:0030246);
BnaA07G0116100ZS	AT1G23750		0.95267	0	0.412194	3.64274	4.50904	3.87818	3.45e-06	2.36e-05	3.08279	--
BnaA07G0116800ZS	AT5G52440	HCF106	0	0	0	8.55488	8.28041	9.73854	2.78e-14	4.89e-13	9.26423	--
BnaA07G0122900ZS	AT1G22440		1.02071	0.247102	1.86829	7.87953	10.7137	12.6008	6.32e-14	1.06e-12	3.31973	Molecular Function: zinc ion binding (GO:0008270); Molecular Function: oxidoreductase activity (GO:0016491);
BnaA07G0124000ZS	AT1G22280	PAPP2C	0.763158	0.827984	1.54572	9.74144	11.3801	10.4035	5.98e-38	6.08e-36	3.30789	Molecular Function: protein serine/threonine phosphatase activity (GO:0004722);
BnaA07G0124100ZS	AT1G78190	TRM112a	4.35083	3.33587	4.75608	11.2521	9.43318	11.4573	3.45e-09	3.46e-08	1.35419	Molecular Function: protein heterodimerization activity (GO:0046982);
BnaA07G0127700ZS			0.420864	0	0	7.88752	11.4834	6.82618	1.08e-05	6.79e-05	5.88807	--
BnaA07G0128400ZS	AT1G21450	SCL1	0.477355	0.518207	0.66627	1.83608	1.87624	1.6082	3.27e-09	3.29e-08	1.64941	Molecular Function: DNA-binding transcription factor activity (GO:0003700); Cellular Component: nucleus (GO:0005634);
BnaA07G0130700ZS	AT1G20870	IDM3	1.21537	1.58065	1.72321	3.27698	3.21189	3.13023	5.16e-06	3.42e-05	1.06836	--
BnaA07G0132600ZS	AT1G20430		3.56842	2.15631	3.3114	7.2757	7.84183	8.20786	1.17e-06	8.67e-06	1.34031	--
BnaA07G0133000ZS	AT1G20450	ERD10	6.48807	7.26232	9.27608	17.5099	17.6354	23.9196	9.11e-13	1.35e-11	1.3354	Biological Process: response to water (GO:0009415);
BnaA07G0138400ZS	AT2G19360		17.6746	10.5649	5.94241	23.2945	46.7029	30.409	6.3e-05	0.000344464	1.48563	--
BnaA07G0141600ZS	AT5G67270	EB1C	0.541818	0.177373	1.2106	1.05899	2.29245	3.03476	0.00210752	0.00816965	1.70262	Cellular Component: microtubule (GO:0005874); Molecular Function: microtubule binding (GO:0008017);
BnaA07G0144100ZS	AT5G66940	ATDOF5.8	1.23811	1.4748	0.69827	4.59678	3.89187	3.56504	3.84e-06	2.61e-05	1.77286	Molecular Function: DNA binding (GO:0003677); Cellular Component: nucleus (GO:0005634); Biological Process: regulation of transcription, DNA-templated (GO:0006355);
BnaA07G0145900ZS	AT5G66780		6.56838	5.8839	3.03935	27.5782	17.3661	17.7008	1.42e-07	1.19e-06	1.98116	--
BnaA07G0150700ZS	AT5G66170	STR18	15.9238	20.0328	11.9982	96.2765	71.0976	96.2817	1.07e-17	2.73e-16	2.4181	Molecular Function: molecular_function (GO:0003674); Molecular Function: catalytic activity (GO:0003824); Molecular Function: thiosulfate sulfurtransferase activity (GO:0004792); Cellular Component: cellular_component (GO:0005575); Cellular Component: intracellular (GO:0005622); Cellular Component: obsolete cell (GO:0005623); Cellular Component: cytoplasm (GO:0005737); Molecular Function: transfe…
BnaA07G0151200ZS			0.637857	0.93056	0.475384	1.12244	1.59909	1.90641	0.00182657	0.00720333	1.1107	Biological Process: oligopeptide transport (GO:0006857); Cellular Component: integral component of membrane (GO:0016021); Molecular Function: transmembrane transporter activity (GO:0022857);
BnaA07G0160000ZS	AT2G28250	NCRK	1.5417	1.23044	1.12007	2.4203	3.19486	3.46452	1.49e-07	1.25e-06	1.17527	Molecular Function: protein kinase activity (GO:0004672); Molecular Function: ATP binding (GO:0005524); Cellular Component: integral component of membrane (GO:0016021);
BnaA07G0165100ZS	AT2G28900	OEP16-1	9.8224	8.15858	12.8768	23.3302	24.8759	29.946	3.1e-13	4.86e-12	1.32206	Biological Process: response to acid chemical (GO:0001101); Biological Process: amino acid transmembrane transport (GO:0003333); Molecular Function: molecular_function (GO:0003674); Molecular Function: transporter activity (GO:0005215); Molecular Function: organic acid transmembrane transporter activity (GO:0005342); Molecular Function: binding (GO:0005488); Molecular Function: protein binding (G…
BnaA07G0166700ZS	AT5G38060		0.534829	0.754987	1.53413	3.10099	2.3723	2.88575	0.000486343	0.0022131	1.55672	--
BnaA07G0167800ZS	AT5G38480	GRF3	15.5853	7.2599	19.3931	24.9655	32.0407	40.1063	2.43e-05	0.000144353	1.19594	Molecular Function: nucleotide binding (GO:0000166); Molecular Function: molecular_function (GO:0003674); Molecular Function: binding (GO:0005488); Molecular Function: ATP binding (GO:0005524); Cellular Component: cellular_component (GO:0005575); Cellular Component: cell wall (GO:0005618); Cellular Component: intracellular (GO:0005622); Cellular Component: obsolete cell (GO:0005623); Cellular Com…
BnaA07G0168200ZS	AT5G38530	TSBtype2	0.48638	0.27351	1.1178	1.51898	1.90776	1.76318	0.000417604	0.0019292	1.46802	Biological Process: tryptophan biosynthetic process (GO:0000162); Molecular Function: tryptophan synthase activity (GO:0004834); Molecular Function: pyridoxal phosphate binding (GO:0030170); Molecular Function: L-serine hydro-lyase (adding indole, L-tryptophan-forming) activity (GO:0052684);
BnaA07G0169100ZS	AT5G38900	PDI	2.75442	3.2267	2.69897	6.22018	6.97381	7.23709	2.05e-07	1.68e-06	1.19712	Molecular Function: protein disulfide oxidoreductase activity (GO:0015035);
BnaA07G0169900ZS			4.98636	6.64581	11.3322	19.1659	19.1457	20.0261	1.44e-06	1.04e-05	1.33995	--
BnaA07G0178200ZS	AT5G41761		5.32737	5.61092	5.63126	16.6775	13.4082	14.216	3.11e-08	2.81e-07	1.40054	--
BnaA07G0179600ZS			2.38109	2.04856	2.66012	4.70727	5.29942	5.37157	8.23e-12	1.1e-10	1.09235	Cellular Component: integral component of membrane (GO:0016021);
BnaA07G0182400ZS	AT3G52990		7.02046	9.95364	10.2273	19.4961	27.4432	25.0187	2.24e-13	3.56e-12	1.20896	Molecular Function: magnesium ion binding (GO:0000287); Molecular Function: pyruvate kinase activity (GO:0004743); Molecular Function: kinase activity (GO:0016301); Molecular Function: potassium ion binding (GO:0030955);
BnaA07G0190100ZS	AT3G54820	PIP2;5	17.814	13.0465	13.9558	33.2334	32.708	29.8444	1.29e-08	1.22e-07	1.07413	Molecular Function: channel activity (GO:0015267); Cellular Component: integral component of membrane (GO:0016021);
BnaA07G0192000ZS	AT3G55430		0.531081	0.434524	1.00205	1.31786	1.43545	2.74589	0.000273265	0.00131559	1.45935	Molecular Function: hydrolase activity, hydrolyzing O-glycosyl compounds (GO:0004553); Biological Process: carbohydrate metabolic process (GO:0005975);
BnaA07G0193000ZS	AT3G55800	SBPASE	0.879502	0.811317	1.98218	8.1068	12.1775	10.0332	1.03e-24	4.96e-23	3.02793	Biological Process: carbohydrate metabolic process (GO:0005975); Molecular Function: phosphatase activity (GO:0016791);
BnaA07G0194200ZS	AT3G56220		12.748	5.90396	15.6631	42.7591	50.3999	56.0856	2.44e-15	4.84e-14	2.11702	Molecular Function: protein dimerization activity (GO:0046983);
BnaA07G0196100ZS	AT3G56700		1.43121	1.44443	1.28433	11.2903	13.169	12.3461	3.48e-68	1.26e-65	3.11499	Biological Process: lipid metabolic process (GO:0006629); Molecular Function: fatty-acyl-CoA reductase (alcohol-forming) activity (GO:0080019); Molecular Function: alcohol-forming fatty acyl-CoA reductase activity (GO:0102965);
BnaA07G0196200ZS	AT1G73190	TIP3;1	0.814585	4.65203	1.87816	23.4193	19.6166	20.5152	2.33e-05	0.000138917	3.04242	Molecular Function: channel activity (GO:0015267); Cellular Component: integral component of membrane (GO:0016021);
BnaA07G0196300ZS			1.16196	0.580398	1.12082	20.634	27.0368	29.1843	7.28e-57	1.59e-54	4.64253	--
BnaA07G0196400ZS			0.763397	0	1.37899	26.3804	26.4401	27.8625	4.06e-30	2.82e-28	5.16572	--
BnaA07G0196900ZS	AT3G56850	AREB3	0	0	0	1.51864	1.21477	1.28238	3.78e-10	4.21e-09	7.95313	Molecular Function: DNA-binding transcription factor activity (GO:0003700); Biological Process: positive regulation of transcription, DNA-templated (GO:0045893);
BnaA07G0205000ZS	AT3G58560	AtCCR4a	0.958609	0.9638	1.55277	1.87197	2.93472	2.7213	5.74e-06	3.78e-05	1.08961	Molecular Function: 3'-5'-exoribonuclease activity (GO:0000175); Biological Process: nuclear-transcribed mRNA poly(A) tail shortening (GO:0000289); Molecular Function: poly(A)-specific ribonuclease activity (GO:0004535); Cellular Component: nucleus (GO:0005634); Cellular Component: cytoplasm (GO:0005737); Cellular Component: CCR4-NOT complex (GO:0030014);
BnaA07G0206200ZS	AT3G58780		1.27215	1.47026	1.42849	3.91241	3.83756	4.71136	1.62e-16	3.64e-15	1.54731	Molecular Function: RNA polymerase II transcription regulatory region sequence-specific DNA binding (GO:0000977); Molecular Function: DNA-binding transcription factor activity (GO:0003700); Cellular Component: nucleus (GO:0005634); Biological Process: positive regulation of transcription by RNA polymerase II (GO:0045944); Molecular Function: protein dimerization activity (GO:0046983);
BnaA07G0209900ZS	AT3G59840		3.80041	3.62659	5.17692	10.048	9.85868	11.1346	7.68e-07	5.83e-06	1.27266	--
BnaA07G0216400ZS	AT3G61570	GDAP1	0.827788	0.562208	0.953267	2.43621	4.05291	3.18159	1.69e-15	3.39e-14	2.00892	Cellular Component: cellular_component (GO:0005575); Cellular Component: intracellular (GO:0005622); Cellular Component: obsolete cell (GO:0005623); Cellular Component: cytoplasm (GO:0005737); Cellular Component: endosome (GO:0005768); Cellular Component: Golgi apparatus (GO:0005794); Biological Process: organelle organization (GO:0006996); Biological Process: Golgi organization (GO:0007030); Bio…
BnaA07G0216600ZS	AT3G61590		1.47944	2.25731	2.20453	5.7269	5.93365	5.65875	1.34e-11	1.76e-10	1.51738	Molecular Function: molecular_function (GO:0003674); Molecular Function: catalytic activity (GO:0003824); Molecular Function: ubiquitin-protein transferase activity (GO:0004842); Molecular Function: protein binding (GO:0005515); Biological Process: cellular protein modification process (GO:0006464); Biological Process: nitrogen compound metabolic process (GO:0006807); Biological Process: multicel…
BnaA07G0226200ZS			0.642878	0.441421	0.65545	1.26302	2.06009	2.04955	5.1e-07	3.97e-06	1.57213	Cellular Component: host cell nucleus (GO:0042025);
BnaA07G0230000ZS	AT1G79600	ABC1K3	2.04867	1.90344	2.37162	4.86836	6.39046	5.85017	8.15e-25	3.97e-23	1.4089	Molecular Function: protein kinase activity (GO:0004672); Molecular Function: ATP binding (GO:0005524); Biological Process: regulation of pH (GO:0006885); Molecular Function: sodium:proton antiporter activity (GO:0015385); Cellular Component: integral component of membrane (GO:0016021);
BnaA07G0230700ZS	AT1G79510		1.24814	1.16591	0.856244	2.77732	2.26648	2.29294	0.00092523	0.00393875	1.13415	--
BnaA07G0230800ZS	AT1G79500	AtkdsA1	1.94222	1.59596	2.44028	14.7617	15.7618	15.2481	8.98e-55	1.87e-52	2.9123	Cellular Component: cytoplasm (GO:0005737); Molecular Function: 3-deoxy-8-phosphooctulonate synthase activity (GO:0008676); Biological Process: biosynthetic process (GO:0009058);
BnaA07G0233700ZS	AT1G78915	TTP1	2.01629	1.83922	2.04699	5.77382	6.36059	6.33197	2.43e-19	7.34e-18	1.61415	Cellular Component: chloroplast thylakoid membrane (GO:0009535); Cellular Component: integral component of membrane (GO:0016021);
BnaA07G0246400ZS	AT1G75500	WAT1	0.574715	0.246912	1.27875	1.63829	2.31782	2.12746	0.000449648	0.00206194	1.54218	Cellular Component: integral component of membrane (GO:0016021); Molecular Function: transmembrane transporter activity (GO:0022857);
BnaA07G0247200ZS	AT1G75240	HB33	0.76566	0.261899	0.297192	1.47625	2.11463	2.80384	4.3e-06	2.9e-05	2.16967	Molecular Function: DNA binding (GO:0003677);
BnaA07G0261000ZS	AT1G72130	NPF5.11	0.216966	0.244358	0.723687	2.15754	3.59147	3.85919	9.86e-12	1.31e-10	2.98263	Cellular Component: integral component of membrane (GO:0016021); Molecular Function: transmembrane transporter activity (GO:0022857);
BnaA07G0263300ZS	AT1G71691		21.4824	9.38774	8.11484	34.7501	45.7146	45.007	9.51e-07	7.13e-06	1.6405	Molecular Function: hydrolase activity, acting on ester bonds (GO:0016788);
BnaA07G0265200ZS	AT1G71140	DTX14	1.91213	1.47847	5.07925	7.09022	10.9841	9.28528	1.81e-06	1.3e-05	1.70222	Molecular Function: antiporter activity (GO:0015297); Cellular Component: integral component of membrane (GO:0016021); Molecular Function: xenobiotic transmembrane transporter activity (GO:0042910);
BnaA07G0273000ZS	AT1G68810	ABS5	0.56207	0.374735	0.612339	1.10311	1.22941	1.11922	0.00176553	0.00699693	1.12595	Molecular Function: protein dimerization activity (GO:0046983);
BnaA07G0275100ZS	AT1G68530	KCS6	1.02568	0.619573	1.28201	1.66753	2.60913	2.80525	2.5e-05	0.000147968	1.24793	Biological Process: fatty acid biosynthetic process (GO:0006633); Cellular Component: integral component of membrane (GO:0016021); Molecular Function: transferase activity, transferring acyl groups other than amino-acyl groups (GO:0016747);
BnaA07G0276800ZS	AT1G68080		0.476832	0.35789	0.272572	1.72554	1.395	1.55543	1.98e-07	1.63e-06	2.02787	Molecular Function: iron ion binding (GO:0005506); Molecular Function: oxidoreductase activity, acting on paired donors, with incorporation or reduction of molecular oxygen (GO:0016705); Molecular Function: L-ascorbic acid binding (GO:0031418); Biological Process: collagen metabolic process (GO:0032963);
BnaA07G0279100ZS	AT1G67690	PSPM3	1.00098	1.45775	1.42385	2.87014	4.46281	3.74363	4.77e-10	5.27e-09	1.47178	Molecular Function: metalloendopeptidase activity (GO:0004222); Cellular Component: integral component of membrane (GO:0016021); Molecular Function: metal ion binding (GO:0046872);
BnaA07G0279500ZS	AT1G57820	VIM1	0.767581	0.790357	1.06359	1.32944	3.03472	2.80813	3.81e-06	2.59e-05	1.41101	Cellular Component: nucleus (GO:0005634); Molecular Function: metal ion binding (GO:0046872);
BnaA07G0284000ZS	AT1G65900		2.24423	1.36223	3.28145	4.86586	8.34986	6.72926	1.06e-07	9.01e-07	1.51696	--
BnaA07G0284900ZS	AT1G66080	HLP1	3.60684	2.65971	2.98631	7.53216	7.22086	6.43765	3.2e-06	2.21e-05	1.17571	--
BnaA07G0295600ZS	AT1G67740	PSBY	1.63557	1.16969	1.15541	43.1361	41.3412	42.2929	2.51e-107	2.37e-104	4.96545	Cellular Component: photosystem II (GO:0009523); Cellular Component: chloroplast thylakoid (GO:0009534); Biological Process: photosynthesis (GO:0015979); Cellular Component: integral component of membrane (GO:0016021); Molecular Function: manganese ion binding (GO:0030145); Biological Process: cell redox homeostasis (GO:0045454);
BnaA07G0296400ZS	AT1G67800	RGLG5	0.255116	0.228572	0.234045	1.02813	1.37299	1.4361	1.06e-08	1.01e-07	2.34369	Molecular Function: molecular_function (GO:0003674); Molecular Function: catalytic activity (GO:0003824); Molecular Function: ubiquitin-protein transferase activity (GO:0004842); Cellular Component: cellular_component (GO:0005575); Cellular Component: intracellular (GO:0005622); Cellular Component: obsolete cell (GO:0005623); Cellular Component: nucleus (GO:0005634); Cellular Component: plasma me…
BnaA07G0296700ZS	AT1G67830	FXG1	0.8515	1.03238	1.2422	2.17322	4.74801	4.2743	2.45e-08	2.23e-07	1.79274	Molecular Function: hydrolase activity, acting on ester bonds (GO:0016788);
BnaA07G0297100ZS	AT1G67870		0	0	0.045151	1.42831	1.22037	1.08947	2.97e-08	2.69e-07	6.23939	--
BnaA07G0299000ZS	AT1G68160		1.21493	1.20288	1.67314	4.33317	5.23251	4.57377	1.68e-18	4.62e-17	1.76233	Molecular Function: DNA binding (GO:0003677);
BnaA07G0299400ZS	AT1G68220		18.8278	17.318	19.8528	53.558	47.2563	62.0119	8.79e-21	3.08e-19	1.5176	Cellular Component: integral component of membrane (GO:0016021);
BnaA07G0303400ZS	AT1G68640	PAN	0.726555	0.523083	1.37853	1.55381	2.40845	1.89929	0.00106408	0.00446271	1.14167	Molecular Function: DNA-binding transcription factor activity (GO:0003700); Biological Process: transcription, DNA-templated (GO:0006351); Molecular Function: sequence-specific DNA binding (GO:0043565);
BnaA07G0304700ZS	AT1G68810	ABS5	0.427506	0.412722	0.186222	1.10956	1.38041	1.19291	8.06e-05	0.000432098	1.7516	Molecular Function: protein dimerization activity (GO:0046983);
BnaA07G0305000ZS	AT1G68830	STN7	4.85816	6.32677	6.21772	16.2401	17.4219	16.691	1.33e-18	3.72e-17	1.50537	Molecular Function: protein kinase activity (GO:0004672); Molecular Function: ATP binding (GO:0005524);
BnaA07G0307700ZS	AT1G69220	SIK1	2.87969	3.12275	3.82933	10.5237	12.8498	12.3482	1.83e-38	1.92e-36	1.83434	Molecular Function: protein serine/threonine kinase activity (GO:0004674); Molecular Function: ATP binding (GO:0005524); Cellular Component: cytoplasm (GO:0005737); Biological Process: regulation of mitotic cell cycle (GO:0007346); Biological Process: signal transduction by protein phosphorylation (GO:0023014); Biological Process: stress-activated protein kinase signaling cascade (GO:0031098); Bi…
BnaA07G0308200ZS	AT1G69280		1.75266	2.05662	1.47745	10.241	9.53757	10.0908	5.06e-29	3.29e-27	2.46164	Molecular Function: obsolete pattern binding (GO:0001871); Molecular Function: (1->3)-beta-D-glucan binding (GO:0001872); Molecular Function: molecular_function (GO:0003674); Molecular Function: catalytic activity (GO:0003824); Molecular Function: hydrolase activity, hydrolyzing O-glycosyl compounds (GO:0004553); Molecular Function: binding (GO:0005488); Cellular Component: cellular_component (GO…
BnaA07G0309100ZS			5.63791	3.58602	5.46233	12.4749	15.7275	15.1384	7.07e-20	2.27e-18	1.53131	Cellular Component: integral component of membrane (GO:0016021); Molecular Function: protein-cysteine S-palmitoyltransferase activity (GO:0019706);
BnaA07G0310300ZS	AT1G69530	EXPA1	2.27169	5.16157	6.55014	12.9429	12.7166	11.3568	2.33e-05	0.000138502	1.39677	Cellular Component: extracellular region (GO:0005576); Cellular Component: cell wall (GO:0005618); Biological Process: plant-type cell wall organization (GO:0009664); Cellular Component: membrane (GO:0016020);
BnaA07G0314100ZS	AT1G69935	SHW1	1.20117	1.82808	1.96968	4.09986	3.00924	3.34993	0.00264323	0.00996852	1.0458	Biological Process: regulation of abscisic acid-activated signaling pathway (GO:0009787); Biological Process: negative regulation of photomorphogenesis (GO:0010100); Cellular Component: integral component of membrane (GO:0016021);
BnaA07G0316700ZS	AT1G70210	CYCD1;1	2.7266	1.45154	4.42397	4.37391	6.14431	7.59543	0.00136666	0.00556803	1.06826	Cellular Component: host cell nucleus (GO:0042025);
BnaA07G0318800ZS	AT3G29670	PMAT2	0.381991	0.55216	0.492016	2.85354	3.00909	3.10144	1.61e-15	3.25e-14	2.58633	Molecular Function: transferase activity, transferring acyl groups other than amino-acyl groups (GO:0016747);
BnaA07G0320700ZS	AT1G70710	GH9B1	3.81685	4.02132	5.17666	5.94838	10.7259	11.2308	2.24e-06	1.59e-05	1.05922	Molecular Function: cellulase activity (GO:0008810); Biological Process: cellulose catabolic process (GO:0030245);
BnaA07G0331600ZS	AT1G72250	MDKIN1	0.305846	0.069423	0.269073	0.234808	1.18786	0.967913	0.00208546	0.00809264	1.82655	Molecular Function: microtubule motor activity (GO:0003777); Molecular Function: ATP binding (GO:0005524); Biological Process: microtubule-based movement (GO:0007018); Molecular Function: microtubule binding (GO:0008017);
BnaA07G0334000ZS			2.39379	0.944897	2.06202	3.85581	6.2375	6.67529	5.12e-05	0.000285004	1.59915	--
BnaA07G0334500ZS	AT1G72630	ELF4-L2	2.53995	3.00322	2.05017	6.13575	4.60878	7.80244	0.000683983	0.00300782	1.22743	Biological Process: positive regulation of circadian rhythm (GO:0042753);
BnaA07G0339800ZS	AT1G73620		0.927956	0.295399	1.91138	5.57333	10.3856	13.6217	4.91e-12	6.74e-11	3.22118	--
BnaA07G0340000ZS			0.965782	0.79823	0.856178	2.09388	2.14586	2.21735	0.000121892	0.000631011	1.26275	Biological Process: lipid metabolic process (GO:0006629); Cellular Component: membrane (GO:0016020); Cellular Component: integral component of membrane (GO:0016021); Molecular Function: oxidoreductase activity, acting on the CH-CH group of donors (GO:0016627);
BnaA07G0343200ZS	AT1G74020	SS2	1.85332	0.654001	1.38077	5.47808	3.78593	4.37233	7.94e-07	6.02e-06	1.80074	Biological Process: biosynthetic process (GO:0009058); Molecular Function: strictosidine synthase activity (GO:0016844);
BnaA07G0343400ZS			1.06478	0.452318	0.866816	2.66267	4.40446	3.25596	1.52e-08	1.43e-07	2.05271	Cellular Component: endoplasmic reticulum (GO:0005783); Biological Process: biosynthetic process (GO:0009058); Molecular Function: strictosidine synthase activity (GO:0016844);
BnaA07G0344900ZS	AT1G74310	HSP101	8.07866	3.57686	4.77271	17.7879	37.8231	17.6606	4.13e-10	4.58e-09	2.11924	Molecular Function: ATP binding (GO:0005524);
BnaA07G0345700ZS	AT1G74390	NEN3	0.416406	0.296361	0.618878	0.506722	2.01382	1.54444	0.00157201	0.00630407	1.54371	Molecular Function: nucleic acid binding (GO:0003676); Molecular Function: 3'-5' exonuclease activity (GO:0008408);
BnaA07G0347400ZS	AT1G74730	RIQ2	0.524631	0.292631	0.37669	9.85268	10.8681	10.0184	2.52e-43	3.25e-41	4.61251	Cellular Component: integral component of membrane (GO:0016021);
BnaA07G0349300ZS	AT1G74950	TIFY10B	4.59626	5.25754	3.76514	12.913	12.2353	12.8724	6.93e-10	7.51e-09	1.44066	Biological Process: reproduction (GO:0000003); Biological Process: response to acid chemical (GO:0001101); Biological Process: developmental process involved in reproduction (GO:0003006); Molecular Function: molecular_function (GO:0003674); Molecular Function: transcription coregulator activity (GO:0003712); Molecular Function: transcription corepressor activity (GO:0003714); Cellular Component: …
BnaA07G0349400ZS	AT1G74960	FAB1	36.9617	27.5904	32.5148	59.7071	75.7948	74.7594	1.75e-14	3.15e-13	1.08472	Biological Process: fatty acid biosynthetic process (GO:0006633); Molecular Function: transferase activity, transferring acyl groups other than amino-acyl groups (GO:0016747);
BnaA07G0349500ZS	AT1G74970	RPS9	10.1803	6.11869	9.64123	17.2856	19.9288	22.7317	2.37e-09	2.43e-08	1.18684	Molecular Function: structural constituent of ribosome (GO:0003735); Cellular Component: ribosome (GO:0005840); Biological Process: translation (GO:0006412);
BnaA07G0351000ZS	AT1G75240	HB33	1.4467	0.305469	1.15585	10.507	12.0824	14.2938	1.21e-22	4.97e-21	3.65102	Molecular Function: DNA binding (GO:0003677); Cellular Component: nucleus (GO:0005634);
BnaA07G0353900ZS	AT1G75640	MUS	0.973276	0.70677	1.30384	3.80981	5.7452	6.03599	1.52e-27	9.15e-26	2.35999	Molecular Function: protein kinase activity (GO:0004672); Molecular Function: ATP binding (GO:0005524); Cellular Component: plasma membrane (GO:0005886); Cellular Component: integral component of membrane (GO:0016021);
BnaA07G0354200ZS	AT1G75690	LQY1	4.64804	3.37178	5.13602	8.14947	7.69719	12.1415	2.83e-05	0.000165308	1.07108	Cellular Component: integral component of membrane (GO:0016021);
BnaA07G0354700ZS	AT1G75730		0.681572	0.58222	1.22173	1.42432	2.22285	2.13087	0.000118392	0.00061428	1.19213	--
BnaA07G0355900ZS	AT1G75860		11.938	12.128	11.3834	25.0783	22.4275	25.1632	8.97e-09	8.62e-08	1.0097	--
BnaA07G0361700ZS	AT1G76470		11.2955	8.36471	8.80552	23.1194	23.0631	25.2919	3.61e-13	5.6e-12	1.30161	Molecular Function: oxidoreductase activity (GO:0016491); Molecular Function: oxidoreductase activity, acting on the CH-OH group of donors, NAD or NADP as acceptor (GO:0016616);
BnaA07G0362200ZS	AT1G76540	CDKB2;1	1.14872	0.90318	1.14855	2.03097	4.49116	6.45789	3.65e-07	2.9e-06	1.9593	Molecular Function: cyclin-dependent protein serine/threonine kinase activity (GO:0004693); Molecular Function: ATP binding (GO:0005524); Cellular Component: nucleus (GO:0005634); Biological Process: protein phosphorylation (GO:0006468);
BnaA07G0362300ZS	AT1G76550		19.485	16.565	20.1986	28.3628	38.4367	52.7531	5.3e-08	4.66e-07	1.04896	Molecular Function: 6-phosphofructokinase activity (GO:0003872); Molecular Function: ATP binding (GO:0005524); Cellular Component: cytoplasm (GO:0005737); Biological Process: fructose 6-phosphate metabolic process (GO:0006002); Molecular Function: metal ion binding (GO:0046872); Molecular Function: diphosphate-fructose-6-phosphate 1-phosphotransferase activity (GO:0047334);
BnaA07G0362400ZS	AT1G76560	CP12-3	1.05041	0.902332	0.946401	3.36774	2.58332	3.41815	3.08e-05	0.000178678	1.67428	Cellular Component: chloroplast (GO:0009507); Biological Process: negative regulation of reductive pentose-phosphate cycle (GO:0080153);
BnaA07G0366700ZS	AT1G77110	PIN6	0.226216	0.590261	0.378196	1.39938	2.1172	1.38558	3.71e-07	2.94e-06	1.98208	Biological Process: auxin-activated signaling pathway (GO:0009734); Cellular Component: integral component of membrane (GO:0016021); Biological Process: transmembrane transport (GO:0055085);
BnaA07G0366800ZS	AT1G77120	ADH1	13.6601	17.0771	18.1084	40.7761	50.0806	97.7404	1.07e-11	1.42e-10	1.89859	Molecular Function: zinc ion binding (GO:0008270); Molecular Function: oxidoreductase activity (GO:0016491);
BnaA07G0371100ZS	AT1G77950	AGL67	1.15393	2.18052	0.799214	5.94418	4.71694	4.53093	2.34e-05	0.000139383	1.82927	Molecular Function: DNA binding (GO:0003677); Cellular Component: nucleus (GO:0005634); Cellular Component: integral component of membrane (GO:0016021); Molecular Function: protein dimerization activity (GO:0046983);
BnaA07G0371900ZS	AT1G78050	PGM	11.7182	9.3888	13.2736	29.8708	39.4814	33.6454	5.16e-27	3.02e-25	1.56134	Molecular Function: phosphoglycerate mutase activity (GO:0004619); Biological Process: glycolytic process (GO:0006096);
BnaA07G0372000ZS	AT1G78060		1.16463	1.00732	0.898326	1.46016	3.51041	2.88527	3.88e-05	0.00022104	1.28686	Molecular Function: hydrolase activity, hydrolyzing O-glycosyl compounds (GO:0004553); Molecular Function: xylan 1,4-beta-xylosidase activity (GO:0009044); Cellular Component: plant-type cell wall (GO:0009505); Biological Process: arabinan catabolic process (GO:0031222); Biological Process: xylan catabolic process (GO:0045493); Molecular Function: alpha-L-arabinofuranosidase activity (GO:0046556);
BnaA07G0376900ZS	AT1G78650	POLD3	0.696652	0.462398	0.596218	0.798201	1.65938	2.18279	0.000769421	0.00333975	1.33205	Biological Process: DNA replication (GO:0006260); Cellular Component: delta DNA polymerase complex (GO:0043625);
BnaA07G0377600ZS	AT1G78900	VHA-A	6.82659	5.43411	5.89969	32.2029	22.7895	30.5409	7.8e-18	2.02e-16	2.21456	Molecular Function: ATP binding (GO:0005524); Cellular Component: proton-transporting V-type ATPase, V1 domain (GO:0033180); Biological Process: ATP metabolic process (GO:0046034); Molecular Function: proton-transporting ATPase activity, rotational mechanism (GO:0046961);
BnaA07G0384700ZS	AT1G80950	LPEAT1	0.031383	0	0.029162	8.70167	8.05171	8.57622	2.41e-28	1.52e-26	8.30223	Cellular Component: integral component of membrane (GO:0016021); Molecular Function: transferase activity, transferring acyl groups (GO:0016746);
BnaA07G0384800ZS			3.53651	8.0842	4.19036	20.7118	17.9962	17.9221	1.95e-07	1.6e-06	1.79034	Biological Process: regulation of flower development (GO:0009909);
BnaA08G0010300ZS	AT1G54140	TAFII21	6.36283	4.8361	6.53346	20.3505	15.9751	19.8421	1.91e-15	3.83e-14	1.6517	Biological Process: DNA-templated transcription, initiation (GO:0006352); Molecular Function: protein heterodimerization activity (GO:0046982);
BnaA08G0010400ZS	AT1G54115	CCX4	1.87757	2.84604	1.65899	3.37668	7.1426	4.46337	0.00130817	0.00535381	1.16088	Biological Process: cation transport (GO:0006812); Molecular Function: cation transmembrane transporter activity (GO:0008324); Cellular Component: membrane (GO:0016020); Cellular Component: integral component of membrane (GO:0016021);
BnaA08G0010500ZS	AT1G54115	CCX4	1.29039	0.880402	1.49495	6.74021	7.33423	6.69892	4.71e-25	2.34e-23	2.46468	Biological Process: cation transport (GO:0006812); Molecular Function: cation transmembrane transporter activity (GO:0008324); Cellular Component: membrane (GO:0016020); Cellular Component: integral component of membrane (GO:0016021);
BnaA08G0011400ZS	AT1G54050	HSP17.4B	5.04268	1.20138	3.02257	22.8028	21.0109	17.4775	3.62e-12	5.04e-11	2.72319	Biological Process: response to reactive oxygen species (GO:0000302); Biological Process: protein folding (GO:0006457); Biological Process: response to heat (GO:0009408); Biological Process: response to salt stress (GO:0009651); Biological Process: response to hydrogen peroxide (GO:0042542); Molecular Function: protein self-association (GO:0043621); Molecular Function: unfolded protein binding (G…
BnaA08G0014300ZS	AT1G53380		0.631744	0.470658	1.05102	3.65543	5.42216	4.44367	6.28e-23	2.65e-21	2.62418	Biological Process: response to red or far red light (GO:0009639); Biological Process: negative gravitropism (GO:0009959);
BnaA08G0015400ZS	AT1G53240	mMDH1	30.6857	22.2574	35.4252	54.2128	61.2194	64.2209	6.07e-12	8.25e-11	1.00977	Biological Process: carbohydrate metabolic process (GO:0005975); Molecular Function: oxidoreductase activity, acting on the CH-OH group of donors, NAD or NADP as acceptor (GO:0016616);
BnaA08G0015500ZS	AT1G53230	TCP3	2.92268	3.01334	2.57289	7.7839	7.1389	6.32826	4.06e-08	3.63e-07	1.29355	Molecular Function: DNA-binding transcription factor activity (GO:0003700);
BnaA08G0016800ZS	AT1G52910		0	0.313719	0.997293	2.61578	2.61107	3.10524	0.000434066	0.00199718	2.66201	Cellular Component: integral component of membrane (GO:0016021);
BnaA08G0018600ZS	AT1G52260	PDIL1-5	3.94121	1.5588	3.88622	6.48872	8.2925	8.32506	7.98e-06	5.15e-05	1.28978	Molecular Function: molecular_function (GO:0003674); Molecular Function: protein disulfide isomerase activity (GO:0003756); Molecular Function: catalytic activity (GO:0003824); Cellular Component: cellular_component (GO:0005575); Cellular Component: intracellular (GO:0005622); Cellular Component: obsolete cell (GO:0005623); Cellular Component: cytoplasm (GO:0005737); Cellular Component: endoplasm…
BnaA08G0018800ZS	AT1G52230	PSAH2	53.1457	38.235	64.4532	104.364	105.058	115.69	1.48e-10	1.72e-09	1.05406	Cellular Component: photosystem I reaction center (GO:0009538); Biological Process: photosynthesis (GO:0015979);
BnaA08G0019100ZS			1.08365	1.12279	1.40479	2.41155	3.17213	3.24117	7.27e-13	1.09e-11	1.2565	Molecular Function: DNA binding (GO:0003677); Cellular Component: nucleus (GO:0005634); Molecular Function: lipid binding (GO:0008289);
BnaA08G0019200ZS	AT3G47580		0.044101	0	0.0997	0.298067	0.454524	0.383332	9.42e-06	5.99e-05	2.92514	Molecular Function: protein serine/threonine kinase activity (GO:0004674); Molecular Function: ATP binding (GO:0005524); Cellular Component: integral component of membrane (GO:0016021);
BnaA08G0022900ZS	AT1G51160	AtBET5	7.56778	6.09344	9.07183	16.5614	18.0745	19.2242	8.4e-13	1.25e-11	1.22584	Cellular Component: endoplasmic reticulum (GO:0005783); Cellular Component: Golgi apparatus (GO:0005794); Biological Process: endoplasmic reticulum to Golgi vesicle-mediated transport (GO:0006888); Cellular Component: TRAPP complex (GO:0030008);
BnaA08G0031700ZS	AT5G23630	PDR2	0.442765	0.737893	0.332632	10.7058	7.77121	10.4817	8.59e-36	7.96e-34	4.19995	Cellular Component: integral component of membrane (GO:0016021);
BnaA08G0032300ZS	AT1G49475		1.87122	3.49569	2.57287	7.73006	8.58049	11.1835	4.38e-09	4.34e-08	1.74515	Molecular Function: DNA binding (GO:0003677); Cellular Component: nucleus (GO:0005634);
BnaA08G0032400ZS	AT1G49470		1.7339	5.13744	2.50166	9.83928	8.12716	10.8283	6.33e-05	0.000346157	1.55811	Cellular Component: integral component of membrane (GO:0016021);
BnaA08G0033400ZS	AT1G49320	USPL1	11.1838	6.37589	17.2582	26.0021	30.0391	32.899	2.8e-07	2.25e-06	1.35832	Biological Process: reproduction (GO:0000003); Cellular Component: storage vacuole (GO:0000322); Cellular Component: plant-type vacuole (GO:0000325); Cellular Component: protein storage vacuole (GO:0000326); Biological Process: developmental process involved in reproduction (GO:0003006); Cellular Component: cellular_component (GO:0005575); Cellular Component: intracellular (GO:0005622); Cellular …
BnaA08G0033800ZS	AT1G49245		2.1458	1.83371	3.035	7.33579	5.77696	9.25792	1.14e-05	7.14e-05	1.63145	Biological Process: protein folding (GO:0006457); Cellular Component: prefoldin complex (GO:0016272); Molecular Function: unfolded protein binding (GO:0051082);
BnaA08G0034400ZS	AT1G49180	ATG1t	2.44004	3.89052	1.69703	9.1061	9.53172	13.1481	1.95e-08	1.8e-07	1.91802	Molecular Function: protein kinase activity (GO:0004672); Molecular Function: ATP binding (GO:0005524);
BnaA08G0035700ZS			0.05727	0.190112	0.066323	12.3676	16.9935	17.2374	4.47e-100	3.76e-97	7.05928	Molecular Function: RNA binding (GO:0003723); Cellular Component: nucleolus (GO:0005730);
BnaA08G0037200ZS	AT1G48610		0.970255	0.758392	1.20225	2.13945	2.57176	3.44095	4.3e-05	0.000243213	1.4347	Cellular Component: chromatin (GO:0000785); Molecular Function: DNA binding (GO:0003677); Cellular Component: nucleus (GO:0005634); Biological Process: regulation of transcription, DNA-templated (GO:0006355);
BnaA08G0038500ZS	AT1G48370	YSL8	0.710609	0.63066	1.01338	1.9622	2.1759	1.80682	4.2e-08	3.74e-07	1.32213	Cellular Component: plasma membrane (GO:0005886); Cellular Component: membrane (GO:0016020); Cellular Component: integral component of membrane (GO:0016021); Biological Process: transmembrane transport (GO:0055085);
BnaA08G0039700ZS			3.58502	5.24313	6.63438	12.6492	13.2624	12.3496	7.01e-08	6.07e-07	1.29273	--
BnaA08G0039900ZS	AT3G62210	EDA32	7.34919	6.50369	8.44521	15.3184	14.576	16.7652	1.12e-09	1.19e-08	1.04624	--
BnaA08G0041600ZS			0.455991	0.710844	0.891989	1.58736	1.85576	1.54048	0.000669477	0.00295017	1.23534	--
BnaA08G0044200ZS	AT1G47670		1.30758	0.846112	1.40294	2.71077	3.31458	3.8783	2.56e-10	2.9e-09	1.44927	Cellular Component: integral component of membrane (GO:0016021);
BnaA08G0044300ZS	AT1G47640		0.92927	0.651296	1.22835	3.12142	3.27397	4.91692	3.85e-09	3.84e-08	1.96426	Cellular Component: integral component of membrane (GO:0016021);
BnaA08G0045400ZS			0.811315	1.85215	1.30933	18.3932	28.7688	28.298	1.89e-40	2.14e-38	4.1829	--
BnaA08G0045500ZS			3.06335	5.51212	4.7774	23.968	24.9297	27.3351	4.46e-24	2.06e-22	2.47694	--
BnaA08G0045700ZS	AT1G47278		7.66316	4.58373	8.31597	17.319	13.5752	20.4995	4.97e-06	3.31e-05	1.31089	Molecular Function: structural constituent of ribosome (GO:0003735); Cellular Component: mitochondrion (GO:0005739); Biological Process: mitochondrial translation (GO:0032543);
BnaA08G0046400ZS	AT1G47260	GAMMA CA2	10.49	9.70939	12.438	26.8345	27.6761	33.3471	9.3e-23	3.86e-21	1.40487	Biological Process: reproduction (GO:0000003); Biological Process: developmental process involved in reproduction (GO:0003006); Molecular Function: molecular_function (GO:0003674); Molecular Function: catalytic activity (GO:0003824); Molecular Function: carbonate dehydratase activity (GO:0004089); Molecular Function: binding (GO:0005488); Molecular Function: protein binding (GO:0005515); Cellular…
BnaA08G0047200ZS	AT1G47128	RD21A	0.612608	1.10343	1.28996	4.07743	3.71378	4.08115	3.01e-12	4.23e-11	1.96469	Molecular Function: cysteine-type peptidase activity (GO:0008234);
BnaA08G0047800ZS			4.10901	5.83204	3.69221	10.144	12.7209	11.2777	8.9e-07	6.69e-06	1.27329	--
BnaA08G0049200ZS	AT5G66970		0	0	0.107005	1.87738	1.72052	2.32836	1.97e-09	2.04e-08	5.72185	Molecular Function: GTPase activity (GO:0003924); Molecular Function: GTP binding (GO:0005525); Biological Process: SRP-dependent cotranslational protein targeting to membrane (GO:0006614); Cellular Component: signal recognition particle (GO:0048500);
BnaA08G0051800ZS	AT4G13950	RALFL31	1.27501	1.48322	1.91159	12.405	13.156	13.5874	5.48e-27	3.19e-25	3.01386	Molecular Function: molecular_function (GO:0003674); Molecular Function: signaling receptor binding (GO:0005102); Molecular Function: hormone activity (GO:0005179); Molecular Function: binding (GO:0005488); Molecular Function: protein binding (GO:0005515); Cellular Component: cellular_component (GO:0005575); Cellular Component: extracellular region (GO:0005576); Cellular Component: cell-cell junc…
BnaA08G0056100ZS			1.98949	1.28978	2.4825	5.04329	5.20326	4.51692	0.000347836	0.00163764	1.32522	Biological Process: microtubule cytoskeleton organization (GO:0000226); Biological Process: microtubule bundle formation (GO:0001578); Biological Process: eye development (GO:0001654); Cellular Component: photoreceptor outer segment (GO:0001750); Biological Process: eye photoreceptor cell differentiation (GO:0001754); Biological Process: tissue homeostasis (GO:0001894); Biological Process: retina…
BnaA08G0060100ZS			3.74192	4.08838	7.30809	11.8856	9.28569	12.8341	8.35e-05	0.000446294	1.15755	--
BnaA08G0066600ZS			0.681247	1.12014	0.783389	3.97845	5.6177	4.57978	2.88e-10	3.25e-09	2.38919	--
BnaA08G0072600ZS	AT1G51990		21.1624	29.1264	47.1899	59.4731	69.6994	77.1156	6.42e-06	4.2e-05	1.07222	Molecular Function: O-methyltransferase activity (GO:0008171); Biological Process: methylation (GO:0032259); Molecular Function: protein dimerization activity (GO:0046983);
BnaA08G0075800ZS			1.99144	1.77259	2.78263	5.77699	4.90969	5.95866	8.28e-05	0.000442691	1.31277	--
BnaA08G0076200ZS	AT1G31970	STRS1	0.461967	0.420187	0.324322	1.26849	1.32096	1.73757	1.67e-08	1.55e-07	1.80095	Molecular Function: RNA binding (GO:0003723); Molecular Function: RNA helicase activity (GO:0003724); Molecular Function: ATP binding (GO:0005524); Cellular Component: nucleolus (GO:0005730); Biological Process: rRNA processing (GO:0006364);
BnaA08G0076600ZS	AT1G31880		0.29621	0.962505	0.395498	2.27455	2.65383	2.76358	2.19e-06	1.55e-05	2.13321	Biological Process: response to acid chemical (GO:0001101); Cellular Component: cellular_component (GO:0005575); Cellular Component: intracellular (GO:0005622); Cellular Component: obsolete cell (GO:0005623); Cellular Component: nucleus (GO:0005634); Cellular Component: plasma membrane (GO:0005886); Biological Process: cell communication (GO:0007154); Biological Process: signal transduction (GO:0…
BnaA08G0078400ZS			2.18427	3.48361	4.86583	36.861	34.2832	42.8108	6.33e-33	5.08e-31	3.40794	--
BnaA08G0078700ZS			4.37141	5.17708	5.63808	14.2378	24.5638	21.1557	1.39e-22	5.65e-21	1.90408	Cellular Component: plasma membrane (GO:0005886); Molecular Function: lipid binding (GO:0008289);
BnaA08G0082400ZS	AT4G14110	COP9	3.9003	5.06392	5.51047	15.4819	14.1152	16.4022	3.99e-15	7.68e-14	1.64866	Biological Process: protein deneddylation (GO:0000338); Cellular Component: cytoplasm (GO:0005737); Cellular Component: COP9 signalosome (GO:0008180); Biological Process: COP9 signalosome assembly (GO:0010387);
BnaA08G0084500ZS	AT1G31500	CCR4d	1.3379	0.755989	0.879247	2.66735	1.75114	2.09872	0.00171079	0.00680119	1.11437	Molecular Function: 3'-5'-exoribonuclease activity (GO:0000175); Molecular Function: poly(A)-specific ribonuclease activity (GO:0004535);
BnaA08G0089100ZS	AT4G14500		1.49868	1.68657	1.277	3.16507	3.53439	3.32062	5.18e-06	3.43e-05	1.12802	Molecular Function: lipid binding (GO:0008289); Cellular Component: integral component of membrane (GO:0016021);
BnaA08G0089600ZS	AT4G14570	AARE	0.694107	0.634694	1.1341	6.77502	8.94981	8.08856	7.07e-59	1.67e-56	3.24134	Molecular Function: serine-type peptidase activity (GO:0008236);
BnaA08G0090200ZS	AT4G14660	NRPE7	4.52895	2.83587	4.51867	15.5237	11.0186	13.7862	2.76e-11	3.49e-10	1.76058	Biological Process: transcription, DNA-templated (GO:0006351);
BnaA08G0092900ZS			2.38751	4.69309	4.43001	14.9019	19.2829	18.6875	7.26e-14	1.21e-12	2.15079	--
BnaA08G0095200ZS	AT4G15790		1.3089	1.55831	2.40616	5.04361	7.70414	7.18707	1.56e-09	1.62e-08	1.86982	--
BnaA08G0095400ZS	AT4G15802	HSBP	1.58625	1.12174	1.26229	2.98775	3.07606	3.34044	0.0016394	0.0065464	1.21365	Molecular Function: transcription corepressor activity (GO:0003714);
BnaA08G0104700ZS	AT3G43790	ZIFL2	0.296282	0.458331	0.419245	1.03408	0.889405	1.44218	0.000124341	0.000642578	1.45787	Cellular Component: plasma membrane (GO:0005886); Cellular Component: plant-type vacuole membrane (GO:0009705); Cellular Component: integral component of membrane (GO:0016021); Molecular Function: potassium ion antiporter activity (GO:0022821); Biological Process: regulation of stomatal closure (GO:0090333);
BnaA08G0105400ZS	AT5G62160	ZIP12	0.593848	0.636465	0.711041	3.47112	2.51788	2.92679	4.59e-11	5.66e-10	2.15709	Cellular Component: integral component of membrane (GO:0016021); Molecular Function: metal ion transmembrane transporter activity (GO:0046873);
BnaA08G0105800ZS	AT4G17560	bL19cz	6.02939	4.69781	9.02579	11.5731	15.1393	14.0283	1.59e-06	1.15e-05	1.03079	Molecular Function: structural constituent of ribosome (GO:0003735); Cellular Component: ribosome (GO:0005840); Biological Process: translation (GO:0006412);
BnaA08G0106000ZS	AT4G17650		0.617658	0.70641	0.959844	2.28187	1.45721	1.67451	0.00247655	0.00941312	1.23494	--
BnaA08G0109600ZS			0	0	0	4.20254	3.17792	4.15906	1.61e-11	2.09e-10	8.4248	--
BnaA08G0110500ZS	AT4G18550		0.353771	0.321941	0.482242	1.11557	0.960692	0.961157	0.000249737	0.00121352	1.35836	Biological Process: lipid metabolic process (GO:0006629); Molecular Function: phospholipase A1 activity (GO:0008970);
BnaA08G0113200ZS	AT4G19120	ERD3	0.135956	0.155661	0.14652	0.427387	0.470186	0.606989	3.36e-06	2.31e-05	1.69976	Molecular Function: methyltransferase activity (GO:0008168); Cellular Component: integral component of membrane (GO:0016021); Biological Process: methylation (GO:0032259);
BnaA08G0117500ZS			1.55761	2.64615	3.25072	6.83476	8.42689	9.04333	1.36e-07	1.14e-06	1.66954	--
BnaA08G0118400ZS	AT4G20380	LSD1	0.99397	1.36686	1.45935	2.95947	2.41169	3.09021	0.00128411	0.00526658	1.10952	Biological Process: biological_process (GO:0008150); Biological Process: regulation of cell death (GO:0010941); Biological Process: regulation of programmed cell death (GO:0043067); Biological Process: negative regulation of programmed cell death (GO:0043069); Biological Process: negative regulation of biological process (GO:0048519); Biological Process: negative regulation of cellular process (G…
BnaA08G0124400ZS	AT4G21865		0	0	0.108688	2.42409	3.25531	3.8938	4.46e-12	6.16e-11	6.35909	--
BnaA08G0131400ZS	AT4G35070		1.27522	1.0645	2.9506	4.11674	4.15097	3.56121	0.00123527	0.00508888	1.16972	--
BnaA08G0131500ZS			0.219499	0.105719	0.074072	5.23213	5.06883	2.88663	1.38e-12	2e-11	4.756	--
BnaA08G0133400ZS	AT4G38920	VHA-C3	7.22848	6.45256	8.52064	19.8046	14.389	17.0845	1.21e-07	1.02e-06	1.20062	Cellular Component: vacuolar membrane (GO:0005774); Molecular Function: proton transmembrane transporter activity (GO:0015078); Cellular Component: integral component of membrane (GO:0016021); Cellular Component: proton-transporting V-type ATPase, V0 domain (GO:0033179);
BnaA08G0134000ZS	AT4G34660	SH3P2	0.773456	0.55787	1.04973	2.05728	2.262	3.01376	1.96e-07	1.61e-06	1.59475	Biological Process: mitotic cell cycle (GO:0000278); Biological Process: nuclear division (GO:0000280); Biological Process: mitotic cytokinesis (GO:0000281); Biological Process: cytokinesis (GO:0000910); Biological Process: cytokinesis by cell plate formation (GO:0000911); Biological Process: cell plate assembly (GO:0000919); Molecular Function: protein binding (GO:0005515); Cellular Component: c…
BnaA08G0138000ZS	AT5G11760		3.76919	2.89006	3.91641	8.71339	6.70167	8.62599	6.48e-06	4.23e-05	1.16317	--
BnaA08G0138300ZS	AT4G34050		33.6607	44.1995	41	158.479	144.152	150.619	3.08e-25	1.56e-23	1.90526	Molecular Function: O-methyltransferase activity (GO:0008171);
BnaA08G0139300ZS	AT4G33865	uS14x	11.0369	5.23705	10.2673	29.1653	29.309	32.1647	7.45e-11	8.97e-10	1.75489	Molecular Function: RNA binding (GO:0003723); Molecular Function: structural constituent of ribosome (GO:0003735); Biological Process: translation (GO:0006412); Molecular Function: zinc ion binding (GO:0008270); Cellular Component: cytosolic small ribosomal subunit (GO:0022627);
BnaA08G0140100ZS	AT4G33680	AGD2	12.9028	8.74373	16.3981	24.8203	29.909	30.0739	2.74e-10	3.1e-09	1.14777	Molecular Function: transaminase activity (GO:0008483); Biological Process: biosynthetic process (GO:0009058); Molecular Function: pyridoxal phosphate binding (GO:0030170);
BnaA08G0140200ZS			0.285452	0.278318	0.315055	2.12717	2.15987	3.05006	2.75e-15	5.41e-14	2.9865	Biological Process: response to acid chemical (GO:0001101); Biological Process: immune system process (GO:0002376); Molecular Function: molecular_function (GO:0003674); Molecular Function: catalytic activity (GO:0003824); Molecular Function: binding (GO:0005488); Molecular Function: copper ion binding (GO:0005507); Cellular Component: cellular_component (GO:0005575); Cellular Component: intracell…
BnaA08G0143200ZS	AT4G33050		0.299778	0.155454	0.397607	1.56086	1.61013	1.24722	6.27e-11	7.61e-10	2.33935	Molecular Function: molecular_function (GO:0003674); Molecular Function: binding (GO:0005488); Molecular Function: protein binding (GO:0005515); Molecular Function: calmodulin binding (GO:0005516); Cellular Component: cellular_component (GO:0005575); Cellular Component: intracellular (GO:0005622); Cellular Component: obsolete cell (GO:0005623); Cellular Component: nucleus (GO:0005634); Cellular C…
BnaA08G0143700ZS	AT4G32880	HB-8	0.637413	0.423198	0.830452	1.161	1.69046	1.40164	8.51e-06	5.45e-05	1.1408	Molecular Function: DNA binding (GO:0003677); Cellular Component: nucleus (GO:0005634); Molecular Function: lipid binding (GO:0008289);
BnaA08G0145500ZS			113.209	93.1283	90.3591	288.412	158.385	281.829	1.76e-06	1.26e-05	1.28036	--
BnaA08G0146400ZS			1.80674	1.32265	1.46288	4.23262	4.49697	5.22793	4.26e-17	1.02e-15	1.56515	--
BnaA08G0146800ZS	AT4G32300	SD2-5	0.097771	0.046527	0.171967	0.787847	0.818283	0.730842	3.31e-13	5.17e-12	2.84087	Molecular Function: protein serine/threonine kinase activity (GO:0004674); Molecular Function: ATP binding (GO:0005524); Cellular Component: integral component of membrane (GO:0016021);
BnaA08G0147800ZS	AT4G31940	CYP82C4	1.25752	1.59934	1.39144	3.12664	3.53573	3.24934	1.26e-07	1.06e-06	1.18761	Molecular Function: iron ion binding (GO:0005506); Cellular Component: membrane (GO:0016020); Molecular Function: oxidoreductase activity, acting on paired donors, with incorporation or reduction of molecular oxygen, NAD(P)H as one donor, and incorporation of one atom of oxygen (GO:0016709); Molecular Function: heme binding (GO:0020037); Biological Process: defense response to other organism (GO:…
BnaA08G0148100ZS	AT4G31840	ENODL15	2.15345	1.02127	2.69946	3.57554	7.20576	7.83734	1.88e-05	0.000114098	1.63036	Molecular Function: electron transfer activity (GO:0009055); Cellular Component: anchored component of plasma membrane (GO:0046658);
BnaA08G0150600ZS	AT4G31300	PBA1	3.68025	3.57413	4.27001	21.6968	20.7082	20.3159	2.24e-41	2.69e-39	2.42413	Molecular Function: threonine-type endopeptidase activity (GO:0004298); Cellular Component: nucleus (GO:0005634); Cellular Component: cytoplasm (GO:0005737); Cellular Component: proteasome core complex (GO:0005839); Biological Process: proteolysis involved in cellular protein catabolic process (GO:0051603);
BnaA08G0151000ZS	AT4G31270	IDAP2	3.662	3.25151	3.23526	7.48241	8.30686	9.33805	1.55e-11	2.01e-10	1.27431	--
BnaA08G0151300ZS	AT4G31150		0.384614	0.638496	0.83292	1.70643	2.40934	1.87024	1.01e-05	6.38e-05	1.63332	Molecular Function: endonuclease activity (GO:0004519); Biological Process: DNA repair (GO:0006281);
BnaA08G0153100ZS	AT4G30960	SIP3	6.80821	9.17505	11.6183	26.3929	35.1012	42.5686	2.89e-19	8.68e-18	1.88423	Molecular Function: protein serine/threonine kinase activity (GO:0004674); Molecular Function: ATP binding (GO:0005524); Biological Process: signal transduction (GO:0007165);
BnaA08G0159100ZS	AT4G29480		5.28594	4.54627	5.71653	13.1482	9.95266	10.8238	1.41e-05	8.71e-05	1.11373	Cellular Component: mitochondrial proton-transporting ATP synthase complex, coupling factor F(o) (GO:0000276); Molecular Function: proton transmembrane transporter activity (GO:0015078); Biological Process: ATP synthesis coupled proton transport (GO:0015986);
BnaA08G0162700ZS	AT4G28540	CKL6	4.91843	4.07852	4.78712	8.6143	10.2742	10.236	4.15e-11	5.15e-10	1.04917	Molecular Function: protein serine/threonine kinase activity (GO:0004674); Molecular Function: ATP binding (GO:0005524); Cellular Component: nucleus (GO:0005634); Cellular Component: cytoplasm (GO:0005737); Biological Process: peptidyl-serine phosphorylation (GO:0018105);
BnaA08G0163200ZS			0.079537	0.102347	0.122916	0.931899	1.45593	0.937131	8.77e-20	2.78e-18	3.37231	Cellular Component: nucleus (GO:0005634); Cellular Component: proteasome regulatory particle, base subcomplex (GO:0008540); Molecular Function: enzyme regulator activity (GO:0030234); Cellular Component: proteasome storage granule (GO:0034515); Biological Process: regulation of protein catabolic process (GO:0042176); Biological Process: proteasome-mediated ubiquitin-dependent protein catabolic pr…
BnaA08G0163400ZS	AT4G28440		5.0245	4.84899	6.21242	9.76963	11.384	11.7996	1.78e-07	1.47e-06	1.00411	--
BnaA08G0164000ZS	AT4G28300	FLOE1	1.18636	1.96065	1.75762	4.42551	6.14724	5.08235	2.33e-11	2.97e-10	1.63611	--
BnaA08G0170900ZS			2.54275	1.87613	3.26838	7.58474	8.35578	6.27192	1.66e-12	2.4e-11	1.52623	Molecular Function: protein serine/threonine phosphatase activity (GO:0004722); Molecular Function: magnesium-dependent protein serine/threonine phosphatase activity (GO:0004724); Cellular Component: nucleus (GO:0005634); Cellular Component: cytosol (GO:0005829); Biological Process: negative regulation of abscisic acid-activated signaling pathway (GO:0009788); Molecular Function: metal ion bindin…
BnaA08G0172200ZS	AT4G25590	ADF7	0	0	0	2.33214	2.389	2.66896	3.48e-10	3.9e-09	7.92575	Cellular Component: cytoplasm (GO:0005737); Cellular Component: actin cytoskeleton (GO:0015629); Biological Process: actin filament depolymerization (GO:0030042); Molecular Function: actin filament binding (GO:0051015);
BnaA08G0181100ZS	AT4G23770		4.35685	4.79792	2.51331	10.0385	9.58131	9.65244	0.000102358	0.000537713	1.27752	--
BnaA08G0182100ZS	AT4G36230		1.91443	1.24172	0.785396	3.23669	3.08429	3.58857	0.000815834	0.00351577	1.27899	Cellular Component: integral component of membrane (GO:0016021);
BnaA08G0188800ZS	AT4G37830		2.4465	0.535613	2.07109	1.43047	10.0539	8.93289	0.00249375	0.00947132	1.9473	Molecular Function: cytochrome-c oxidase activity (GO:0004129); Cellular Component: mitochondrial respiratory chain complex IV (GO:0005751); Biological Process: mitochondrial electron transport, cytochrome c to oxygen (GO:0006123); Biological Process: aerobic respiration (GO:0009060); Molecular Function: enzyme regulator activity (GO:0030234);
BnaA08G0189300ZS	AT4G37880		1.4455	1.53519	1.03375	2.78998	3.20677	2.40853	0.000591469	0.00264311	1.02961	Cellular Component: nucleus (GO:0005634); Cellular Component: cytoplasm (GO:0005737); Biological Process: ubiquitin-dependent protein catabolic process (GO:0006511); Cellular Component: GID complex (GO:0034657); Biological Process: proteasome-mediated ubiquitin-dependent protein catabolic process (GO:0043161);
BnaA08G0191200ZS	AT4G38100	CURT1D	1.62451	1.05212	4.43437	19.3478	20.5155	20.2202	1.27e-16	2.87e-15	3.09472	Cellular Component: chloroplast thylakoid membrane (GO:0009535); Cellular Component: integral component of membrane (GO:0016021);
BnaA08G0193900ZS	AT4G39730	PLAT1	7.91155	5.88954	9.84327	30.5993	23.4019	28.8451	2.56e-16	5.63e-15	1.8048	Biological Process: response to acid chemical (GO:0001101); Molecular Function: protein binding (GO:0005515); Cellular Component: cellular_component (GO:0005575); Cellular Component: intracellular (GO:0005622); Cellular Component: obsolete cell (GO:0005623); Cellular Component: cytoplasm (GO:0005737); Cellular Component: vacuole (GO:0005773); Cellular Component: vacuolar membrane (GO:0005774); Ce…
BnaA08G0194100ZS	AT4G39690	MIC60	2.42776	2.08281	3.06248	5.63709	7.49544	6.80523	7.31e-18	1.9e-16	1.37176	Biological Process: cristae formation (GO:0042407); Cellular Component: MICOS complex (GO:0061617); Biological Process: mitochondrion morphogenesis (GO:0070584);
BnaA08G0194600ZS	AT4G39640	GGT1	11.5147	11.11	7.0125	39.3002	91.3367	45.9009	7.26e-15	1.35e-13	2.50467	Biological Process: glutathione catabolic process (GO:0006751); Molecular Function: glutathione hydrolase activity (GO:0036374);
BnaA08G0194900ZS	AT4G37980	ELI3-1	0.349646	0.333436	0.46354	1.81068	1.57464	1.30697	1.79e-06	1.29e-05	1.96774	Molecular Function: zinc ion binding (GO:0008270); Molecular Function: oxidoreductase activity (GO:0016491);
BnaA08G0195500ZS	AT4G39460	SAMC1	2.88637	2.83292	3.28227	7.4276	9.75633	8.2119	3.41e-17	8.24e-16	1.46552	Molecular Function: S-adenosyl-L-methionine transmembrane transporter activity (GO:0000095); Molecular Function: ATP transmembrane transporter activity (GO:0005347); Cellular Component: mitochondrial inner membrane (GO:0005743); Cellular Component: chloroplast envelope (GO:0009941); Cellular Component: integral component of membrane (GO:0016021);
BnaA08G0195800ZS	AT4G39390	NST-K1	0.779823	0.817208	1.45257	3.53687	4.49601	4.58175	7.41e-17	1.72e-15	2.02265	Cellular Component: integral component of membrane (GO:0016021);
BnaA08G0196200ZS	AT2G21790	RNR1	1.30209	1.15145	3.74743	2.86766	7.05921	7.10192	0.000359163	0.00168501	1.45355	Molecular Function: ribonucleoside-diphosphate reductase activity, thioredoxin disulfide as acceptor (GO:0004748); Molecular Function: ATP binding (GO:0005524); Cellular Component: ribonucleoside-diphosphate reductase complex (GO:0005971); Biological Process: DNA replication (GO:0006260); Biological Process: deoxyribonucleotide biosynthetic process (GO:0009263);
BnaA08G0197300ZS	AT4G39140		0.823178	1.04336	1.11299	3.97562	3.76216	3.64768	1.69e-14	3.04e-13	1.9113	--
BnaA08G0199800ZS	AT4G38730	AVI2H	2.08138	2.52805	4.0339	5.93583	6.40694	5.2212	9.14e-05	0.000484508	1.01635	Cellular Component: early endosome (GO:0005769); Cellular Component: plasma membrane (GO:0005886); Molecular Function: magnesium ion transmembrane transporter activity (GO:0015095); Biological Process: magnesium ion transport (GO:0015693); Cellular Component: membrane (GO:0016020); Cellular Component: integral component of membrane (GO:0016021);
BnaA08G0200100ZS	AT4G38660		3.09737	1.17383	2.71749	11.8438	12.6082	12.5202	3.47e-17	8.39e-16	2.3949	Cellular Component: extracellular region (GO:0005576); Biological Process: defense response (GO:0006952); Cellular Component: integral component of membrane (GO:0016021);
BnaA08G0200800ZS	AT4G38570	PIS2	0.286006	1.16492	1.7041	3.94422	2.71333	3.85408	0.000800225	0.00345782	1.71536	Molecular Function: CDP-diacylglycerol-inositol 3-phosphatidyltransferase activity (GO:0003881); Biological Process: phospholipid biosynthetic process (GO:0008654); Cellular Component: integral component of membrane (GO:0016021);
BnaA08G0202100ZS	AT4G14200		0.841685	0.406996	0.899097	2.48081	3.18659	3.51803	9.28e-15	1.71e-13	2.06594	--
BnaA08G0207100ZS			94.0035	30.8153	138.015	266.554	294.993	326.019	7.15e-07	5.46e-06	1.78016	Cellular Component: photosystem I (GO:0009522); Cellular Component: photosystem II (GO:0009523); Cellular Component: chloroplast thylakoid membrane (GO:0009535); Biological Process: photosynthesis, light harvesting (GO:0009765); Cellular Component: integral component of membrane (GO:0016021); Molecular Function: chlorophyll binding (GO:0016168); Biological Process: protein-chromophore linkage (GO…
BnaA08G0209700ZS	AT1G29320		1.20823	1.04963	1.36481	2.62681	2.61576	2.89736	2.83e-07	2.28e-06	1.14079	Cellular Component: nucleolus (GO:0005730); Biological Process: ribosomal large subunit biogenesis (GO:0042273);
BnaA08G0216300ZS	AT1G28110	SCPL45	2.6017	1.83502	2.80145	4.48179	5.38586	5.1787	4.79e-08	4.23e-07	1.03343	Molecular Function: serine-type carboxypeptidase activity (GO:0004185); Cellular Component: vacuole (GO:0005773); Biological Process: proteolysis involved in cellular protein catabolic process (GO:0051603);
BnaA08G0218100ZS			0	0	0	4.19367	2.97722	3.85985	3.54e-10	3.97e-09	7.98304	--
BnaA08G0224500ZS	AT1G67980	CCOAMT	7.50755	5.21746	17.4564	25.3363	19.1143	22.7689	0.000600669	0.00267998	1.19303	Molecular Function: O-methyltransferase activity (GO:0008171); Molecular Function: S-adenosylmethionine-dependent methyltransferase activity (GO:0008757);
BnaA08G0224800ZS	AT1G25220	ASB1	4.14355	3.94565	4.01485	9.84623	8.41815	9.15153	2.03e-08	1.88e-07	1.15545	Biological Process: glutamine metabolic process (GO:0006541);
BnaA08G0225100ZS	AT1G68140		2.24355	2.89308	3.16881	6.17093	6.06761	5.56515	1.4e-06	1.02e-05	1.07999	--
BnaA08G0225600ZS			0	0	0	4.14038	2.45466	4.21233	1.11e-11	1.46e-10	8.56925	--
BnaA08G0227300ZS	AT1G25530		1.44559	0.698287	1.57997	3.43545	3.70065	3.92283	1.57e-08	1.47e-07	1.55536	Cellular Component: integral component of membrane (GO:0016021);
BnaA08G0233500ZS	AT1G27170		0.033051	0.047191	0.053975	0.350584	0.368844	0.279893	1.08e-10	1.28e-09	2.86511	Biological Process: signal transduction (GO:0007165); Molecular Function: ADP binding (GO:0043531);
BnaA08G0233700ZS	AT1G27210		0.159138	0.067109	0.20048	0.538833	0.859065	0.671469	1.56e-06	1.13e-05	2.24644	Cellular Component: microtubule (GO:0005874); Molecular Function: microtubule binding (GO:0008017);
BnaA08G0236600ZS	AT1G23360	MENG	0.881795	0.692994	0.717997	1.91384	2.15453	2.19968	1.98e-05	0.000119344	1.39943	Molecular Function: methyltransferase activity (GO:0008168); Cellular Component: chloroplast (GO:0009507); Biological Process: methylation (GO:0032259); Biological Process: phylloquinone biosynthetic process (GO:0042372); Molecular Function: 2-phytyl-1,4-naphthoquinone methyltransferase activity (GO:0052624);
BnaA08G0243500ZS	AT1G21460	SWEET1	10.2394	6.86081	5.86575	25.8751	21.414	20.0336	2.07e-08	1.9e-07	1.52826	Cellular Component: plasma membrane (GO:0005886); Biological Process: carbohydrate transport (GO:0008643); Cellular Component: integral component of membrane (GO:0016021); Molecular Function: sugar transmembrane transporter activity (GO:0051119);
BnaA08G0263100ZS	AT1G17200	CASPL2A1	0.305118	0.149789	0.557049	2.0477	1.86422	2.70448	5.61e-08	4.92e-07	2.64159	Cellular Component: plasma membrane (GO:0005886); Cellular Component: integral component of membrane (GO:0016021);
BnaA08G0266800ZS	AT1G15860		0.665716	0.724751	0.372649	1.37315	1.67204	1.23134	0.00119129	0.00492886	1.22566	Cellular Component: ubiquitin ligase complex (GO:0000151); Molecular Function: ubiquitin conjugating enzyme binding (GO:0031624); Molecular Function: ubiquitin-like protein binding (GO:0032182); Biological Process: protein neddylation (GO:0045116); Biological Process: positive regulation of ubiquitin-protein transferase activity (GO:0051443); Molecular Function: cullin family protein binding (GO:…
BnaA08G0284500ZS	AT1G11320		0.887539	0.525384	0.517293	1.5862	1.69336	1.83559	6.74e-05	0.000366469	1.35958	--
BnaA08G0287200ZS	AT1G60810	ACLA-2	4.64978	3.17872	3.60283	6.62656	9.16212	7.8336	8.8e-07	6.63e-06	1.01216	Molecular Function: ATP binding (GO:0005524);
BnaA08G0289200ZS	AT1G10320	AtC3H5	2.11938	1.43343	0.81547	2.74983	4.73977	4.2243	8.96e-05	0.000475969	1.35411	Biological Process: mRNA splicing, via spliceosome (GO:0000398); Molecular Function: RNA binding (GO:0003723); Cellular Component: integral component of membrane (GO:0016021); Molecular Function: oxidoreductase activity (GO:0016491); Molecular Function: metal ion binding (GO:0046872); Cellular Component: U2AF complex (GO:0089701);
BnaA08G0289300ZS	AT1G10310	SDRL	2.84466	1.84719	2.4771	7.19139	8.03533	8.54207	9.08e-15	1.67e-13	1.69839	Molecular Function: oxidoreductase activity (GO:0016491);
BnaA08G0290200ZS	AT1G10180	EXO84C	22.8829	19.2186	19.7401	40.9636	54.6994	46.4836	1.49e-14	2.7e-13	1.16294	Cellular Component: exocyst (GO:0000145); Biological Process: exocytosis (GO:0006887); Biological Process: Golgi to plasma membrane transport (GO:0006893); Biological Process: protein localization (GO:0008104);
BnaA08G0292700ZS	AT1G09740		4.78457	4.54464	4.99163	14.1536	15.2061	16.0878	1.14e-19	3.56e-18	1.63421	Molecular Function: nucleotide binding (GO:0000166); Molecular Function: molecular_function (GO:0003674); Molecular Function: binding (GO:0005488); Cellular Component: cellular_component (GO:0005575); Cellular Component: obsolete cell (GO:0005623); Cellular Component: plasma membrane (GO:0005886); Molecular Function: drug binding (GO:0008144); Cellular Component: membrane (GO:0016020); Molecular …
BnaA08G0292900ZS	AT1G09700	HYL1	1.51917	1.65727	1.43298	3.83232	4.59157	4.7443	1.53e-09	1.6e-08	1.47846	Molecular Function: double-stranded RNA binding (GO:0003725); Cellular Component: integral component of membrane (GO:0016021);
BnaA08G0293000ZS	AT1G09690	eL21y	32.745	10.7458	12.7166	135.494	102.702	126.672	4.49e-13	6.87e-12	2.68011	Molecular Function: structural constituent of ribosome (GO:0003735); Cellular Component: ribosome (GO:0005840); Biological Process: translation (GO:0006412);
BnaA08G0293200ZS	AT1G09645		0.476045	0.400905	0.818447	6.39393	6.20584	7.78304	1.02e-16	2.35e-15	3.4983	Cellular Component: integral component of membrane (GO:0016021);
BnaA08G0293300ZS	AT1G09640		9.33897	7.23834	11.5701	30.5859	34.8165	35.1766	2e-35	1.81e-33	1.82216	Molecular Function: translation elongation factor activity (GO:0003746);
BnaA08G0297000ZS	AT1G08970	NF-YC9	6.42801	4.19062	4.73721	14.6337	15.8472	18.8636	1.68e-14	3.03e-13	1.64903	Cellular Component: nucleus (GO:0005634); Molecular Function: protein heterodimerization activity (GO:0046982);
BnaA08G0297600ZS	AT1G08880	H2AXA	14.9095	8.57541	12.8085	24.6081	21.0597	27.6575	9.47e-06	6.02e-05	1.00243	Cellular Component: nucleosome (GO:0000786); Molecular Function: DNA binding (GO:0003677); Cellular Component: nucleus (GO:0005634); Molecular Function: protein heterodimerization activity (GO:0046982);
BnaA08G0307400ZS	AT1G06360	ADS4.2	1.57428	0.328417	1.5821	30.4645	32.4934	34.203	1.69e-48	2.65e-46	4.75898	Cellular Component: endoplasmic reticulum membrane (GO:0005789); Biological Process: fatty acid biosynthetic process (GO:0006633); Molecular Function: 16:0 monogalactosyldiacylglycerol desaturase activity (GO:0009979); Cellular Component: integral component of membrane (GO:0016021); Molecular Function: oxidoreductase activity, acting on paired donors, with oxidation of a pair of donors resulting …
BnaA08G0311500ZS	AT1G05210		1.27329	1.44838	1.18906	3.53819	3.5165	3.7981	9.73e-06	6.17e-05	1.43815	Cellular Component: integral component of membrane (GO:0016021);
BnaA08G0313900ZS	AT1G04650	FLIP	2.18054	2.04371	2.66658	6.08447	8.62387	6.40902	7.12e-19	2.05e-17	1.50029	--
BnaA08G0320700ZS			15.0572	15.7104	16.1238	46.2133	41.9286	46.6619	8.85e-21	3.1e-19	1.49948	Biological Process: response to acid chemical (GO:0001101); Biological Process: immune system process (GO:0002376); Molecular Function: molecular_function (GO:0003674); Molecular Function: catalytic activity (GO:0003824); Molecular Function: glutathione transferase activity (GO:0004364); Molecular Function: binding (GO:0005488); Molecular Function: copper ion binding (GO:0005507); Molecular Funct…
BnaA09G0003800ZS	AT4G00430	PIP1;4	49.1504	31.6273	42.4391	88.8292	83.1793	82.5231	1.33e-08	1.25e-07	1.03486	Molecular Function: channel activity (GO:0015267); Cellular Component: integral component of membrane (GO:0016021);
BnaA09G0006100ZS			3.04054	2.84628	3.13881	5.36965	6.71168	6.64325	2.25e-08	2.07e-07	1.018	Molecular Function: UDP-glycosyltransferase activity (GO:0008194);
BnaA09G0006300ZS	AT4G01080	TBL26	0.893136	1.34712	2.95778	6.24644	6.47836	6.87688	1.79e-08	1.67e-07	1.92031	Cellular Component: integral component of membrane (GO:0016021);
BnaA09G0009800ZS	AT4G00110	GAE3	2.95844	1.99497	2.09255	5.97957	5.29453	5.89547	1.16e-07	9.78e-07	1.26085	Molecular Function: catalytic activity (GO:0003824); Cellular Component: integral component of membrane (GO:0016021);
BnaA09G0010700ZS			2.47759	1.86876	1.83007	8.27911	8.28455	8.46879	8.31e-21	2.93e-19	1.98944	Molecular Function: RNA binding (GO:0003723);
BnaA09G0010900ZS			1.15871	0.675357	0.842385	1.92014	2.23428	2.63919	4.78e-06	3.19e-05	1.29918	--
BnaA09G0012300ZS	AT4G00440	TRM15	0.546878	0.42912	0.612723	0.86722	1.36971	1.70484	1.8e-06	1.29e-05	1.18258	--
BnaA09G0012700ZS	AT4G00490	BAM2	1.01999	0.615047	0.633266	2.0314	2.67473	2.42767	4.77e-09	4.7e-08	1.60822	Biological Process: polysaccharide catabolic process (GO:0000272); Molecular Function: beta-amylase activity (GO:0016161); Molecular Function: amylopectin maltohydrolase activity (GO:0102229);
BnaA09G0012900ZS	AT4G00550	DGD2	0.757932	0.355913	0.377619	1.7663	1.71315	1.81822	1.25e-07	1.05e-06	1.7853	Molecular Function: molecular_function (GO:0003674); Molecular Function: catalytic activity (GO:0003824); Cellular Component: cellular_component (GO:0005575); Cellular Component: intracellular (GO:0005622); Cellular Component: obsolete cell (GO:0005623); Cellular Component: cytoplasm (GO:0005737); Biological Process: lipid metabolic process (GO:0006629); Biological Process: membrane lipid metabol…
BnaA09G0013000ZS	AT4G00570	NAD-ME2	0.08607	0.050755	0.021651	3.15757	4.52358	3.84119	1.3e-48	2.06e-46	6.04925	Molecular Function: malate dehydrogenase (decarboxylating) (NAD+) activity (GO:0004471); Molecular Function: metal ion binding (GO:0046872); Molecular Function: NAD binding (GO:0051287);
BnaA09G0013200ZS	AT4G00590		0.632283	0.221801	0.435383	2.47528	2.96198	3.1086	2.53e-15	5.02e-14	2.6689	Molecular Function: threonine-type endopeptidase activity (GO:0004298);
BnaA09G0013300ZS	AT4G00620	EMB3127	1.18801	0.742345	1.29456	2.18557	2.53869	2.58109	2.77e-05	0.00016223	1.15468	Molecular Function: methenyltetrahydrofolate cyclohydrolase activity (GO:0004477); Molecular Function: methylenetetrahydrofolate dehydrogenase (NADP+) activity (GO:0004488); Cellular Component: cytosol (GO:0005829); Biological Process: one-carbon metabolic process (GO:0006730); Biological Process: tetrahydrofolate interconversion (GO:0035999);
BnaA09G0013400ZS	AT4G00660	RH8	1.62568	1.01111	1.32712	5.77596	8.54732	7.14031	3.8e-30	2.65e-28	2.40167	Cellular Component: P-body (GO:0000932); Molecular Function: RNA binding (GO:0003723); Molecular Function: RNA helicase activity (GO:0003724); Molecular Function: mRNA binding (GO:0003729); Molecular Function: ATP binding (GO:0005524); Cellular Component: cytoplasmic stress granule (GO:0010494); Biological Process: cytoplasmic mRNA processing body assembly (GO:0033962); Biological Process: stress…
BnaA09G0016500ZS	AT4G01100	ADNT1	5.23659	2.42125	2.86808	7.02403	7.18866	8.03257	0.00022215	0.00109084	1.05202	Molecular Function: ATP transmembrane transporter activity (GO:0005347); Cellular Component: integral component of membrane (GO:0016021);
BnaA09G0016600ZS	AT4G01090		0.370394	0.200197	0.442292	1.17451	1.67344	1.46805	6.79e-13	1.02e-11	2.04987	Biological Process: regulation of defense response to fungus (GO:1900150);
BnaA09G0016700ZS	AT4G01080	TBL26	0.157183	0.241589	0.741468	5.22961	4.70702	5.59995	2.14e-20	7.17e-19	3.75252	Cellular Component: Golgi apparatus (GO:0005794); Cellular Component: integral component of membrane (GO:0016021); Molecular Function: O-acetyltransferase activity (GO:0016413);
BnaA09G0016800ZS	AT4G01070	GT72B1	3.0033	2.4931	2.70779	5.25274	6.69261	6.81008	5.36e-11	6.55e-10	1.15662	Molecular Function: UDP-glycosyltransferase activity (GO:0008194); Cellular Component: intracellular membrane-bounded organelle (GO:0043231);
BnaA09G0017000ZS			18.1316	7.18311	13.7501	36.3968	41.7864	39.84	3.27e-09	3.28e-08	1.5843	Molecular Function: molecular_function (GO:0003674); Molecular Function: catalytic activity (GO:0003824); Molecular Function: hydrolase activity, hydrolyzing O-glycosyl compounds (GO:0004553); Molecular Function: chitinase activity (GO:0004568); Molecular Function: binding (GO:0005488); Cellular Component: cellular_component (GO:0005575); Cellular Component: extracellular region (GO:0005576); Cel…
BnaA09G0017100ZS	AT4G01037	WTF1	0.344357	0.367527	0.555918	1.84995	2.62	2.13108	6e-17	1.42e-15	2.32308	Biological Process: Group II intron splicing (GO:0000373); Biological Process: RNA splicing, via transesterification reactions (GO:0000375); Biological Process: RNA splicing, via transesterification reactions with bulged adenosine as nucleophile (GO:0000377); Molecular Function: molecular_function (GO:0003674); Molecular Function: nucleic acid binding (GO:0003676); Molecular Function: RNA binding…
BnaA09G0017300ZS	AT4G01000	SDE2	5.83084	3.33127	3.64212	14.743	14.0489	13.048	9.65e-12	1.28e-10	1.68589	--
BnaA09G0017400ZS	AT4G00990	JMJ27	0.173077	0.25433	0.21229	0.639701	0.97394	0.805648	2.09e-08	1.93e-07	1.86052	Cellular Component: chromatin (GO:0000785); Molecular Function: transcription regulatory region sequence-specific DNA binding (GO:0000976); Cellular Component: nucleus (GO:0005634); Biological Process: regulation of transcription, DNA-templated (GO:0006355); Molecular Function: chromatin DNA binding (GO:0031490); Molecular Function: histone demethylase activity (H3-K9 specific) (GO:0032454); Biol…
BnaA09G0018300ZS	AT4G00905		1.13441	0.36541	0.479757	4.52008	3.50738	3.89813	1.74e-09	1.8e-08	2.54328	--
BnaA09G0018600ZS	AT4G00860	ATOZI1	0	0	0	23.8115	18.1166	27.1972	2.74e-18	7.44e-17	10.5547	--
BnaA09G0018700ZS	AT4G00840		0.503567	0.304859	0.474014	1.59008	1.48133	1.6136	2.46e-06	1.73e-05	1.82897	Cellular Component: integral component of membrane (GO:0016021); Molecular Function: protein-cysteine S-palmitoyltransferase activity (GO:0019706);
BnaA09G0018800ZS	AT4G00830	LIF2	6.81226	3.04184	4.52194	11.5958	17.5121	14.9606	2.82e-09	2.85e-08	1.58577	Molecular Function: RNA binding (GO:0003723);
BnaA09G0030400ZS	AT4G03100		0.682717	0.641512	1.74796	1.55397	2.86633	3.90429	0.000702852	0.00308174	1.41246	Biological Process: signal transduction (GO:0007165);
BnaA09G0031300ZS	AT4G03210	XTH9	5.26764	1.04296	3.76759	11.4593	16.261	21.543	8.74e-08	7.48e-07	2.27173	Molecular Function: hydrolase activity, hydrolyzing O-glycosyl compounds (GO:0004553); Cellular Component: cell wall (GO:0005618); Biological Process: xyloglucan metabolic process (GO:0010411); Molecular Function: xyloglucan:xyloglucosyl transferase activity (GO:0016762); Biological Process: cell wall biogenesis (GO:0042546); Cellular Component: apoplast (GO:0048046); Biological Process: cell wal…
BnaA09G0031800ZS	AT4G03240	FH	1.37141	0.363616	0.725199	2.17666	1.86898	3.19184	0.00242566	0.00924828	1.53874	Molecular Function: ferroxidase activity (GO:0004322); Cellular Component: mitochondrion (GO:0005739); Molecular Function: ferric iron binding (GO:0008199); Biological Process: iron-sulfur cluster assembly (GO:0016226);
BnaA09G0044200ZS	AT3G29100		3.41493	3.14662	2.30434	7.45721	5.58667	6.48723	0.000158979	0.000803668	1.11576	Molecular Function: SNAP receptor activity (GO:0005484); Cellular Component: Golgi apparatus (GO:0005794); Biological Process: intracellular protein transport (GO:0006886); Cellular Component: integral component of membrane (GO:0016021); Biological Process: vesicle-mediated transport (GO:0016192);
BnaA09G0044700ZS	AT3G29385		3.7772	2.93086	3.14432	8.09042	7.54383	5.96764	2.07e-05	0.000124765	1.1155	--
BnaA09G0046700ZS	AT5G47870	RAD52-2	5.32085	5.09108	8.40269	20.7938	21.8093	21.156	4.74e-19	1.39e-17	1.7518	Biological Process: double-strand break repair via homologous recombination (GO:0000724); Molecular Function: DNA binding (GO:0003677);
BnaA09G0047000ZS	AT3G61110	RS27A	5.15012	3.36271	2.78218	7.23202	8.61925	11.9947	0.000364907	0.00170828	1.24603	Molecular Function: structural constituent of ribosome (GO:0003735); Cellular Component: ribosome (GO:0005840); Biological Process: translation (GO:0006412); Molecular Function: metal ion binding (GO:0046872);
BnaA09G0047200ZS	AT5G48150	PAT1	0.281396	0.464439	0.18014	0.865545	1.05964	0.801296	0.00142251	0.00576767	1.47781	Molecular Function: molecular_function (GO:0003674); Molecular Function: nucleic acid binding (GO:0003676); Molecular Function: DNA binding (GO:0003677); Molecular Function: DNA-binding transcription factor activity (GO:0003700); Molecular Function: binding (GO:0005488); Cellular Component: cellular_component (GO:0005575); Cellular Component: intracellular (GO:0005622); Cellular Component: obsole…
BnaA09G0065900ZS	AT5G25080		3.6106	4.15857	3.95038	8.40971	7.51835	8.68439	5.87e-07	4.53e-06	1.04219	--
BnaA09G0067500ZS	AT5G24470	PRR5	0.675728	0.526768	0.631067	1.23655	1.49741	1.5091	7.54e-06	4.87e-05	1.16958	Biological Process: phosphorelay signal transduction system (GO:0000160); Cellular Component: nucleus (GO:0005634);
BnaA09G0073200ZS	AT5G23100		1.03474	1.17849	1.29617	3.06519	3.13697	2.48835	2.32e-05	0.000138218	1.28525	Biological Process: hydrotropism (GO:0010274);
BnaA09G0074500ZS	AT5G61000	RPA70D	1.21375	0.713806	2.01979	1.37686	4.09606	4.65394	0.00150834	0.00607615	1.32724	Biological Process: telomere maintenance (GO:0000723); Biological Process: double-strand break repair via homologous recombination (GO:0000724); Cellular Component: nuclear chromosome, telomeric region (GO:0000784); Molecular Function: damaged DNA binding (GO:0003684); Molecular Function: single-stranded DNA binding (GO:0003697); Cellular Component: DNA replication factor A complex (GO:0005662); …
BnaA09G0076500ZS			14.4182	11.633	14.8904	41.1089	30.3176	40.7048	4.67e-12	6.44e-11	1.44092	--
BnaA09G0076700ZS	AT5G61760	IPK2BETA	6.61253	6.16771	7.11148	15.0448	17.1263	17.3737	5.45e-20	1.76e-18	1.28736	Molecular Function: inositol-1,4,5-trisphosphate 6-kinase activity (GO:0000823); Molecular Function: ATP binding (GO:0005524); Biological Process: inositol phosphate biosynthetic process (GO:0032958); Molecular Function: inositol tetrakisphosphate 5-kinase activity (GO:0047326); Molecular Function: myo-inositol-1,2,3,4,6-heptakisphosphate 5-kinase activity (GO:0102732);
BnaA09G0080000ZS	AT5G62790	DXR	3.32003	2.88659	4.11593	6.28638	7.53336	7.38476	1.43e-10	1.67e-09	1.01509	Molecular Function: manganese ion binding (GO:0030145); Molecular Function: 1-deoxy-D-xylulose-5-phosphate reductoisomerase activity (GO:0030604); Biological Process: isopentenyl diphosphate biosynthetic process, methylerythritol 4-phosphate pathway involved in terpenoid biosynthetic process (GO:0051484); Molecular Function: NADPH binding (GO:0070402);
BnaA09G0082100ZS			11.0848	14.1643	14.6254	29.3494	26.9375	38.0738	3.58e-08	3.22e-07	1.21146	Cellular Component: integral component of membrane (GO:0016021);
BnaA09G0084800ZS	AT5G63540	RMI1	2.99129	2.15981	0.963564	11.6794	13.7663	12.3683	3.81e-13	5.88e-12	2.56917	Molecular Function: nucleotide binding (GO:0000166); Cellular Component: RecQ family helicase-topoisomerase III complex (GO:0031422);
BnaA09G0087900ZS			0.421759	0.672748	0.43956	0.98761	1.18751	1.38803	0.0021	0.00814443	1.17141	Biological Process: nitrogen compound metabolic process (GO:0006807);
BnaA09G0091200ZS	AT5G65360	H3.1	3.48153	1.92557	6.26916	8.10061	14.0698	20.76	2.73e-06	1.9e-05	1.85506	Cellular Component: nucleosome (GO:0000786); Molecular Function: DNA binding (GO:0003677); Cellular Component: nucleus (GO:0005634); Molecular Function: protein heterodimerization activity (GO:0046982);
BnaA09G0095500ZS			15.723	9.42056	9.65355	31.0317	30.6901	27.5032	1.53e-06	1.11e-05	1.33233	--
BnaA09G0104000ZS	AT2G13360	AGT	19.1703	14.4342	19.8995	46.3782	51.2136	50.1841	5.51e-29	3.58e-27	1.44769	Molecular Function: catalytic activity (GO:0003824);
BnaA09G0107100ZS	AT2G15440		0.345545	0.433252	0.576012	1.45061	2.0187	1.62641	3.88e-07	3.07e-06	1.86147	Cellular Component: integral component of membrane (GO:0016021); Biological Process: xylan biosynthetic process (GO:0045492);
BnaA09G0120500ZS	AT2G19170	SLP3	0.686555	0.347936	0.788916	0.999399	1.50531	1.62993	9.28e-05	0.000491354	1.15622	Molecular Function: serine-type endopeptidase activity (GO:0004252);
BnaA09G0120900ZS	AT4G29840	MTO2	0.2488	0.168038	0.214859	0.798877	0.994523	1.17362	2.44e-08	2.22e-07	2.1686	Biological Process: cellular amino acid metabolic process (GO:0006520); Molecular Function: pyridoxal phosphate binding (GO:0030170);
BnaA09G0131700ZS	AT1G63180	UGE3	0.783319	0.765954	0.88434	2.41092	2.48458	3.79114	2.22e-09	2.28e-08	1.79138	Molecular Function: UDP-glucose 4-epimerase activity (GO:0003978); Biological Process: galactose metabolic process (GO:0006012);
BnaA09G0132400ZS	AT5G58040	FIP1[V]	0.729452	0.284796	0.437268	4.89224	7.27908	4.69863	3.72e-15	7.19e-14	3.46596	--
BnaA09G0134200ZS	AT1G63640		2.39281	1.27876	2.54464	3.46871	5.83518	4.40853	9.91e-06	6.28e-05	1.12208	Molecular Function: microtubule motor activity (GO:0003777); Molecular Function: ATP binding (GO:0005524); Cellular Component: kinesin complex (GO:0005871); Cellular Component: microtubule (GO:0005874); Biological Process: microtubule-based movement (GO:0007018); Molecular Function: microtubule binding (GO:0008017); Molecular Function: ATPase activity (GO:0016887);
BnaA09G0153600ZS	AT1G29470		1.567	0.347009	1.31955	3.21618	4.36311	5.64056	7.11e-05	0.000384996	1.94699	Molecular Function: methyltransferase activity (GO:0008168); Cellular Component: integral component of membrane (GO:0016021); Biological Process: methylation (GO:0032259);
BnaA09G0155900ZS	AT1G62480		491.418	434.391	551.769	1056.51	865.401	1115.96	6.17e-11	7.5e-10	1.02765	--
BnaA09G0156500ZS	AT4G33390		3.99606	2.13453	4.43209	10.6251	11.1819	11.0325	5.56e-07	4.3e-06	1.61314	Cellular Component: cellular_component (GO:0005575); Cellular Component: intracellular (GO:0005622); Cellular Component: obsolete cell (GO:0005623); Cellular Component: cytoplasm (GO:0005737); Cellular Component: cytosol (GO:0005829); Cellular Component: plasma membrane (GO:0005886); Biological Process: organelle organization (GO:0006996); Biological Process: biological_process (GO:0008150); Biol…
BnaA09G0156600ZS			3.50713	1.66134	2.66527	8.26559	11.1714	9.59416	8.25e-09	7.95e-08	1.84935	Molecular Function: oxidoreductase activity, acting on the aldehyde or oxo group of donors, NAD or NADP as acceptor (GO:0016620);
BnaA09G0157500ZS	AT1G79690	NUDT3	9.69947	3.45176	7.51678	14.7847	18.6405	17.7079	0.000125379	0.000647523	1.28392	--
BnaA09G0163700ZS	AT1G60900	U2AF65b	1.79975	1.61749	1.2254	2.7835	4.02977	3.20435	0.000132161	0.000679549	1.05746	Molecular Function: RNA binding (GO:0003723); Cellular Component: nucleus (GO:0005634); Biological Process: mRNA processing (GO:0006397); Biological Process: RNA splicing (GO:0008380);
BnaA09G0164000ZS	AT5G13000	GSL12	0	0	0.199501	6.12503	7.91342	5.97828	6.67e-06	4.34e-05	6.66851	Cellular Component: plasma membrane (GO:0005886); Molecular Function: glucosyltransferase activity (GO:0046527);
BnaA09G0165100ZS	AT1G60790	TBL2	3.40828	2.31441	4.51496	7.1786	9.56404	10.5056	6.76e-11	8.17e-10	1.39822	Cellular Component: integral component of membrane (GO:0016021);
BnaA09G0165600ZS	AT1G60750		0.07215	0.101968	0.215696	1.1696	1.67359	1.42858	2.49e-11	3.17e-10	3.28718	Molecular Function: oxidoreductase activity (GO:0016491);
BnaA09G0165700ZS	AT1G60690		1.76929	6.32529	3.27202	10.1275	9.09431	11.4138	0.000803556	0.00347002	1.36688	--
BnaA09G0165900ZS	AT1G60710	ATB2	5.20072	3.36622	6.20485	10.6497	12.7826	12.2304	1.99e-10	2.29e-09	1.25702	Molecular Function: oxidoreductase activity (GO:0016491);
BnaA09G0166200ZS	AT1G60690		1.9163	3.67786	2.36548	54.8379	41.7007	40.1239	1.7e-42	2.11e-40	4.06988	--
BnaA09G0166400ZS	AT1G60660	CB5LP	0	0	0.09413	1.42325	1.93601	2.2365	3.1e-09	3.13e-08	5.66927	Molecular Function: electron transfer activity (GO:0009055); Cellular Component: membrane (GO:0016020); Molecular Function: heme binding (GO:0020037); Cellular Component: intracellular membrane-bounded organelle (GO:0043231); Molecular Function: metal ion binding (GO:0046872);
BnaA09G0168400ZS	AT1G60230		2.21824	1.19295	2.22726	3.33321	4.38464	4.78353	6.43e-06	4.21e-05	1.12969	Molecular Function: RNA methyltransferase activity (GO:0008173); Biological Process: tRNA methylation (GO:0030488); Molecular Function: iron-sulfur cluster binding (GO:0051536); Biological Process: rRNA base methylation (GO:0070475);
BnaA09G0168700ZS	AT5G10010	HIT4	0.17744	0.190089	0.429803	4.8443	6.53732	7.28284	4.52e-18	1.2e-16	4.38163	Molecular Function: nucleotide binding (GO:0000166); Molecular Function: magnesium ion binding (GO:0000287); Biological Process: response to acid chemical (GO:0001101); Molecular Function: molecular_function (GO:0003674); Molecular Function: catalytic activity (GO:0003824); Molecular Function: glutathione synthase activity (GO:0004363); Molecular Function: binding (GO:0005488); Molecular Function…
BnaA09G0170000ZS	AT1G59980	ARL2	0.368332	0.281395	0.302281	0.927357	1.05199	0.679686	0.000568271	0.00255013	1.42181	Biological Process: response to acid chemical (GO:0001101); Biological Process: biological_process (GO:0008150); Biological Process: response to endogenous stimulus (GO:0009719); Biological Process: response to hormone (GO:0009725); Biological Process: response to abscisic acid (GO:0009737); Biological Process: response to organic substance (GO:0010033); Biological Process: response to lipid (GO:…
BnaA09G0170300ZS			1.45216	0.933352	1.09814	4.25034	4.56569	5.34255	8.9e-15	1.64e-13	1.98521	Molecular Function: oxidoreductase activity (GO:0016491);
BnaA09G0171700ZS	AT1G59660	DRAL	1.7656	1.47399	2.76246	2.904	5.33627	5.09422	5.47e-06	3.62e-05	1.12737	Cellular Component: nuclear pore (GO:0005643); Molecular Function: structural constituent of nuclear pore (GO:0017056);
BnaA09G0174700ZS	AT1G58290	HEMA1	8.1145	4.22091	13.072	15.244	20.9598	19.5969	9.34e-05	0.000494145	1.14436	Biological Process: protoporphyrinogen IX biosynthetic process (GO:0006782); Molecular Function: glutamyl-tRNA reductase activity (GO:0008883); Molecular Function: NADP binding (GO:0050661);
BnaA09G0178700ZS	AT1G56670		0.533603	0.803096	0.515793	1.98286	3.00297	2.63807	3.03e-09	3.05e-08	1.97707	Molecular Function: hydrolase activity, acting on ester bonds (GO:0016788);
BnaA09G0178900ZS	AT1G56600	GolS2	0.601111	0.729937	0.589623	2.04244	2.31285	2.00303	3.02e-07	2.42e-06	1.68551	Biological Process: galactose metabolic process (GO:0006012); Molecular Function: inositol 3-alpha-galactosyltransferase activity (GO:0047216);
BnaA09G0179800ZS	AT1G56500	SOQ1	0.375809	0.333577	0.469174	0.793103	1.21483	1.09907	6.96e-08	6.03e-07	1.35897	Molecular Function: hydrolase activity (GO:0016787);
BnaA09G0180100ZS	AT1G56423		4.13809	3.55712	3.51505	7.36342	8.77922	7.97988	4.53e-08	4.02e-07	1.07356	--
BnaA09G0180200ZS	AT1G56330	SAR1B	12.4889	6.62491	8.26615	26.9868	26.2431	26.1147	6e-10	6.56e-09	1.5157	Molecular Function: GTP binding (GO:0005525); Cellular Component: endoplasmic reticulum (GO:0005783); Cellular Component: Golgi apparatus (GO:0005794); Biological Process: intracellular protein transport (GO:0006886); Biological Process: vesicle-mediated transport (GO:0016192);
BnaA09G0181700ZS	AT1G55040	SED1	1.25409	1.02794	1.22285	7.84021	11.7274	9.49102	1.76e-61	4.61e-59	3.01275	Molecular Function: metal ion binding (GO:0046872);
BnaA09G0187000ZS	AT5G42765		0.603047	0.387539	0.381884	1.62634	2.30377	2.44668	2.49e-07	2.02e-06	2.15322	--
BnaA09G0187500ZS	AT5G42810	IPK1	9.9248	10.7379	11.0682	23.4551	25.4809	25.3276	1.03e-18	2.9e-17	1.19933	Molecular Function: ATP binding (GO:0005524); Molecular Function: inositol pentakisphosphate 2-kinase activity (GO:0035299);
BnaA09G0188800ZS	AT5G42990	UBC18	13.3278	8.84737	13.4536	24.7095	24.5698	27.1766	3.53e-09	3.53e-08	1.08623	Molecular Function: ATP binding (GO:0005524); Molecular Function: transferase activity (GO:0016740);
BnaA09G0188900ZS	AT5G43050	NPQ6	0.128435	0.214793	0.279823	5.50799	4.43687	5.06988	1.07e-18	3.01e-17	4.36597	Cellular Component: integral component of membrane (GO:0016021);
BnaA09G0193100ZS	AT5G44020		4.22619	6.5078	5.74531	28.0744	35.4236	27.2253	1.25e-27	7.5e-26	2.4244	Molecular Function: acid phosphatase activity (GO:0003993);
BnaA09G0193400ZS	AT5G44060		0.370789	0.246213	0.393674	5.24775	6.87658	3.22961	1.01e-14	1.85e-13	3.8101	--
BnaA09G0194400ZS	AT5G44150	RIPR	1.16421	1.22088	1.21813	4.76613	4.10767	5.00032	3.56e-15	6.91e-14	1.91729	--
BnaA09G0195700ZS			0.207159	0.054833	0.779193	0.73916	1.98569	2.315	0.000656026	0.00289813	2.27767	Molecular Function: oxidoreductase activity (GO:0016491); Molecular Function: FAD binding (GO:0071949);
BnaA09G0213500ZS	AT5G47330		0	0.047892	0	1.65903	1.75666	1.09241	4.2e-09	4.17e-08	6.52354	Molecular Function: thiolester hydrolase activity (GO:0016790); Cellular Component: intracellular membrane-bounded organelle (GO:0043231); Molecular Function: palmitoyl hydrolase activity (GO:0098599);
BnaA09G0213700ZS	AT5G47380		0.482674	0.202802	0.790099	1.39495	2.16262	1.76789	2.67e-06	1.86e-05	1.84655	--
BnaA09G0216600ZS			1.17291	1.34095	1.12257	2.61925	3.86068	2.96644	0.000534114	0.00241173	1.32953	--
BnaA09G0218900ZS	AT1G14900	HMGA	2.40889	2.11158	3.00452	5.23189	5.47288	5.29662	3.08e-05	0.000178701	1.06617	Cellular Component: nucleosome (GO:0000786); Molecular Function: double-stranded DNA binding (GO:0003690); Cellular Component: nucleus (GO:0005634); Cellular Component: nucleolus (GO:0005730); Biological Process: nucleosome assembly (GO:0006334); Biological Process: regulation of transcription, DNA-templated (GO:0006355); Biological Process: nucleosome positioning (GO:0016584); Biological Process…
BnaA09G0222400ZS			8.24784	3.76612	8.81511	15.7183	10.9391	15.4266	0.00105959	0.00444763	1.02119	Molecular Function: ATP binding (GO:0005524); Molecular Function: transferase activity (GO:0016740);
BnaA09G0231000ZS	AT4G05190	ATK5	0.547427	0.077188	0.897815	0.929031	3.0983	2.96003	0.000506063	0.002295	2.17902	Molecular Function: microtubule motor activity (GO:0003777); Molecular Function: ATP binding (GO:0005524); Cellular Component: kinesin complex (GO:0005871); Cellular Component: microtubule (GO:0005874); Biological Process: microtubule-based movement (GO:0007018); Molecular Function: microtubule binding (GO:0008017); Molecular Function: ATPase activity (GO:0016887); Biological Process: spindle ass…
BnaA09G0234100ZS	AT4G04955	ALN	5.30867	3.6087	5.05551	8.64014	10.8822	9.67486	4.06e-10	4.51e-09	1.03998	Biological Process: allantoin catabolic process (GO:0000256); Molecular Function: allantoinase activity (GO:0004038); Molecular Function: zinc ion binding (GO:0008270); Molecular Function: cobalt ion binding (GO:0050897);
BnaA09G0236600ZS	AT4G04610	APR1	2.10408	1.72138	2.49008	3.53911	5.56029	7.82204	3.54e-07	2.81e-06	1.38082	Molecular Function: oxidoreductase activity, acting on a sulfur group of donors, disulfide as acceptor (GO:0016671); Biological Process: sulfate reduction (GO:0019419);
BnaA09G0238400ZS			5.27916	1.55741	7.89093	27.446	25.5158	26.6757	6.91e-10	7.5e-09	2.44357	--
BnaA09G0238900ZS	AT2G17723		16.7506	5.80638	13.3812	22.0335	43.3136	29.3869	8.65e-05	0.000461021	1.37439	--
BnaA09G0240600ZS	AT4G14695	MPC2	1.88614	0.305011	1.64738	4.02336	4.49538	3.85606	0.00108872	0.0045496	1.64116	Cellular Component: mitochondrial inner membrane (GO:0005743); Biological Process: mitochondrial pyruvate transmembrane transport (GO:0006850); Cellular Component: integral component of membrane (GO:0016021);
BnaA09G0244800ZS			1.00408	0.450487	1.10705	1.56634	2.0491	1.72207	0.000557133	0.0025053	1.04518	Biological Process: signal transduction (GO:0007165); Molecular Function: ADP binding (GO:0043531);
BnaA09G0246000ZS	AT4G11810	PHT5;2	2.06776	1.4551	1.55892	5.02587	6.32262	5.30858	2.09e-16	4.64e-15	1.68261	Cellular Component: integral component of membrane (GO:0016021); Molecular Function: transmembrane transporter activity (GO:0022857);
BnaA09G0246500ZS	AT4G11780	TRM10	0.186188	0.13176	0.281795	0.657435	0.764951	0.850248	1.83e-05	0.000111167	1.87656	--
BnaA09G0250200ZS	AT4G11330	MPK5	0.642666	0.41657	0.80881	2.33988	3.17733	3.47765	1.49e-15	3.02e-14	2.22321	Molecular Function: MAP kinase activity (GO:0004707); Molecular Function: ATP binding (GO:0005524); Cellular Component: nucleus (GO:0005634); Cellular Component: cytoplasm (GO:0005737); Biological Process: regulation of gene expression (GO:0010468); Biological Process: intracellular signal transduction (GO:0035556);
BnaA09G0250300ZS	AT1G14800		0	0	0	1.1538	3.10774	1.62598	3.52e-12	4.92e-11	8.83422	--
BnaA09G0251300ZS	AT4G23640	TRH1	0.037573	0.033886	0.139916	0.461787	1.05881	1.19711	7.51e-11	9.04e-10	3.52254	Molecular Function: potassium ion transmembrane transporter activity (GO:0015079); Cellular Component: integral component of membrane (GO:0016021);
BnaA09G0251500ZS	AT4G11210	DIR14	0.314129	0.153013	0.267927	29.0444	30.0447	27.6272	4.31e-71	1.63e-68	6.73273	Cellular Component: apoplast (GO:0048046);
BnaA09G0254800ZS	AT4G10810		3.30114	2.27421	3.48661	5.622	6.56726	6.89778	0.00129968	0.00532315	1.03112	--
BnaA09G0256100ZS	AT4G10710	SPT16	0.269507	0.128471	0.353805	0.585044	1.22598	1.03109	4.08e-06	2.76e-05	1.8637	Cellular Component: FACT complex (GO:0035101);
BnaA09G0256600ZS			0.299297	0.345186	0.225579	10.6251	10.1161	10.1742	5.17e-62	1.41e-59	5.08725	Molecular Function: RNA binding (GO:0003723);
BnaA09G0259000ZS	AT2G07180	PBL17	1.22428	0.871591	1.35719	2.25085	2.10379	2.89806	1.23e-05	7.71e-05	1.04962	Molecular Function: protein serine/threonine kinase activity (GO:0004674); Molecular Function: ATP binding (GO:0005524);
BnaA09G0259900ZS	AT1G30910		7.32985	7.68452	7.57367	16.905	15.0031	17.3635	3.12e-10	3.51e-09	1.09965	Molecular Function: catalytic activity (GO:0003824); Molecular Function: molybdenum ion binding (GO:0030151); Molecular Function: pyridoxal phosphate binding (GO:0030170);
BnaA09G0273500ZS			0	0	0	4.01406	3.64025	3.84075	1.08e-09	1.15e-08	7.77499	--
BnaA09G0310200ZS	AT4G20020	MORF1	2.60253	1.48832	1.448	4.90323	4.13598	6.2117	2.21e-05	0.000132061	1.41765	Biological Process: cytidine to uridine editing (GO:0016554);
BnaA09G0375700ZS	AT1G34750	CIPP1	0	0.040883	0	3.32122	4.01473	3.35204	6.65e-13	1e-11	7.60804	Molecular Function: protein serine/threonine phosphatase activity (GO:0004722);
BnaA09G0379100ZS	AT4G09760	CEK3	0.217472	0.271008	0.355157	0.553909	0.888765	0.578525	0.00011008	0.000574635	1.22478	Molecular Function: molecular_function (GO:0003674); Molecular Function: catalytic activity (GO:0003824); Molecular Function: choline kinase activity (GO:0004103); Molecular Function: ethanolamine kinase activity (GO:0004305); Cellular Component: cellular_component (GO:0005575); Cellular Component: intracellular (GO:0005622); Cellular Component: obsolete cell (GO:0005623); Cellular Component: cyt…
BnaA09G0381000ZS	AT1G33810		14.0812	9.01792	12.718	30.9007	28.6998	30.6713	3.03e-11	3.81e-10	1.31728	--
BnaA09G0382200ZS	AT1G33490		8.36972	8.11047	12.2889	24.23	25.0606	28.9766	6.89e-16	1.46e-14	1.42787	Cellular Component: integral component of membrane (GO:0016021);
BnaA09G0383300ZS	AT4G10270	WIP4	0.625874	2.97819	3.75393	25.1996	16.1171	43.6152	2.45e-06	1.72e-05	3.4923	--
BnaA09G0383500ZS	AT4G10270	WIP4	0.24481	0.330705	1.96529	35.9461	21.5806	54.4217	1.23e-10	1.44e-09	5.45096	--
BnaA09G0383600ZS	AT4G23190	CRK11	0.039454	0.114414	0.112643	0.449641	0.614273	0.754338	2.08e-07	1.7e-06	2.64049	Molecular Function: protein serine/threonine kinase activity (GO:0004674); Molecular Function: ATP binding (GO:0005524); Cellular Component: plasma membrane (GO:0005886); Biological Process: protein phosphorylation (GO:0006468); Cellular Component: integral component of membrane (GO:0016021); Biological Process: defense response to bacterium (GO:0042742);
BnaA09G0384400ZS	AT3G04940	CYSD1	0.539919	0.685503	0.563939	1.24811	1.22833	1.70227	0.001431	0.00579845	1.16832	Molecular Function: cysteine synthase activity (GO:0004124); Biological Process: cysteine biosynthetic process from serine (GO:0006535);
BnaA09G0385000ZS	AT3G05020	ACP1	117.924	67.6392	141.17	314.328	296.734	357.33	4.4e-13	6.74e-12	1.56998	Biological Process: fatty acid biosynthetic process (GO:0006633); Molecular Function: phosphopantetheine binding (GO:0031177);
BnaA09G0385100ZS	AT3G05070		0	0.560633	0	3.14822	2.85415	3.29953	3.17e-05	0.000183435	3.88466	--
BnaA09G0394000ZS	AT1G32127		1.7431	1.29676	2.1892	4.33015	4.09808	3.82818	4.63e-06	3.09e-05	1.21617	Cellular Component: integral component of membrane (GO:0016021);
BnaA09G0411800ZS	AT3G54620	BZIP25	1.74987	2.05027	2.4285	11.4089	14.9627	15.6831	4.97e-53	9.66e-51	2.72113	--
BnaA09G0413200ZS	AT1G30070		11.9752	6.9095	10.4676	21.769	26.6651	16.8386	4.82e-06	3.21e-05	1.13963	Molecular Function: tubulin binding (GO:0015631); Molecular Function: ubiquitin protein ligase binding (GO:0031625); Molecular Function: S100 protein binding (GO:0044548);
BnaA09G0414200ZS			175.969	61.9898	239.602	384.903	387.309	448.279	4.03e-05	0.000228676	1.37621	Cellular Component: photosystem I (GO:0009522); Cellular Component: photosystem II (GO:0009523); Cellular Component: chloroplast thylakoid membrane (GO:0009535); Biological Process: photosynthesis, light harvesting (GO:0009765); Cellular Component: integral component of membrane (GO:0016021); Molecular Function: chlorophyll binding (GO:0016168); Biological Process: protein-chromophore linkage (GO…
BnaA09G0414600ZS	AT1G29850	PDCD5	13.6008	26.7167	19.5872	41.2891	38.5427	47.1876	0.000158715	0.00080259	1.04186	Molecular Function: DNA binding (GO:0003677); Cellular Component: nucleus (GO:0005634); Cellular Component: cytosol (GO:0005829);
BnaA09G0419600ZS	AT1G29160	COG1	2.20162	2.56689	2.32983	6.78545	4.11126	5.39045	0.000320196	0.00151958	1.18617	Molecular Function: DNA binding (GO:0003677); Cellular Component: nucleus (GO:0005634); Biological Process: regulation of transcription, DNA-templated (GO:0006355);
BnaA09G0421500ZS	AT1G28630		0.279147	0.179494	0.593384	0.86112	2.13914	2.03836	5.38e-06	3.56e-05	2.19209	--
BnaA09G0427300ZS			1.69794	3.98141	3.44443	8.12079	8.03762	7.99102	0.000281636	0.00135114	1.36377	--
BnaA09G0428200ZS	AT1G27840	ATCSA-1	1.15221	2.89737	2.31326	4.00923	4.87828	5.10282	0.000928725	0.00395258	1.08887	Biological Process: transcription-coupled nucleotide-excision repair (GO:0006283);
BnaA09G0430700ZS	AT1G27350		7.26705	12.7361	7.47123	21.4631	18.3008	19.5822	0.000790255	0.0034209	1.07044	Cellular Component: endoplasmic reticulum (GO:0005783); Biological Process: protein glycosylation (GO:0006486); Cellular Component: integral component of membrane (GO:0016021); Biological Process: endoplasmic reticulum unfolded protein response (GO:0030968);
BnaA09G0443700ZS	AT1G26761		0.260283	0.129027	0.166533	0.677841	1.44648	1.22283	1.75e-07	1.45e-06	2.47739	--
BnaA09G0444300ZS	AT1G26840	ORC6	0.339943	0.391916	0.647559	1.62578	2.03085	2.14807	6.74e-08	5.85e-07	2.03573	Molecular Function: DNA binding (GO:0003677); Cellular Component: nuclear origin of replication recognition complex (GO:0005664); Biological Process: DNA replication (GO:0006260);
BnaA09G0446300ZS			3.64345	3.38903	4.29616	8.62529	10.1839	11.339	4.43e-20	1.44e-18	1.38289	--
BnaA09G0453500ZS	AT2G22500	UCP5	0	0.272131	0.318138	3.5474	3.13976	3.40248	1.3e-10	1.53e-09	4.01144	Cellular Component: integral component of membrane (GO:0016021);
BnaA09G0453600ZS	AT2G22500	UCP5	0.082814	0.689291	0.647307	7.34922	8.3773	7.49915	3.92e-19	1.16e-17	3.94506	Cellular Component: integral component of membrane (GO:0016021);
BnaA09G0467500ZS	AT3G49900		1.0433	0.557959	1.07071	1.78883	1.88575	1.82173	0.000206581	0.00102023	1.02595	Molecular Function: protein binding (GO:0005515);
BnaA09G0475500ZS	AT3G51000		4.75857	3.20832	4.29641	8.33404	8.02766	8.76493	3.46e-08	3.11e-07	1.01677	Molecular Function: catalytic activity (GO:0003824);
BnaA09G0479300ZS	AT5G67380	CKA1	0.574974	0.39809	0.589025	1.08988	1.60587	1.33256	0.000197801	0.000981318	1.33197	Molecular Function: protein kinase activity (GO:0004672); Molecular Function: ATP binding (GO:0005524); Cellular Component: integral component of membrane (GO:0016021);
BnaA09G0483600ZS	AT3G51880	HMGB1	0.362532	0.96845	0.898073	1.74113	3.14835	2.47755	0.000363035	0.00170052	1.65786	Molecular Function: DNA binding (GO:0003677); Cellular Component: nucleus (GO:0005634);
BnaA09G0488100ZS			10.1053	19.4883	11.8383	29.5521	34.7625	29.2854	0.000275513	0.00132561	1.12308	--
BnaA09G0490700ZS	AT3G52720	ACA1	0.735078	0.169858	1.61151	2.16164	2.70981	2.99498	0.00187959	0.00738995	1.65595	Molecular Function: carbonate dehydratase activity (GO:0004089); Molecular Function: zinc ion binding (GO:0008270);
BnaA09G0495500ZS	AT3G53360		0.31108	0.345231	0.412829	0.722286	0.813666	0.805306	3.82e-05	0.000217809	1.11037	Molecular Function: molecular_function (GO:0003674); Molecular Function: nucleic acid binding (GO:0003676); Molecular Function: RNA binding (GO:0003723); Molecular Function: catalytic activity (GO:0003824); Molecular Function: nuclease activity (GO:0004518); Molecular Function: endonuclease activity (GO:0004519); Molecular Function: binding (GO:0005488); Cellular Component: cellular_component (GO…
BnaA09G0496100ZS			1.61343	1.58217	2.22594	3.49457	4.79979	3.77618	1.24e-08	1.17e-07	1.12988	Molecular Function: DNA binding (GO:0003677);
BnaA09G0496400ZS	AT3G53460	CP29A	6.96137	4.40478	10.0029	12.315	17.7551	19.0465	1.59e-06	1.15e-05	1.18856	Molecular Function: RNA binding (GO:0003723); Molecular Function: mRNA binding (GO:0003729); Cellular Component: nucleus (GO:0005634); Biological Process: regulation of RNA metabolic process (GO:0051252); Cellular Component: ribonucleoprotein complex (GO:1990904);
BnaA09G0497300ZS	AT3G53560		1.28733	1.16359	0.880566	3.03507	2.42406	2.32459	0.000266622	0.00128735	1.19688	--
BnaA09G0497500ZS	AT3G53580		2.20052	1.81257	1.12088	3.71756	5.26788	5.09077	6.85e-06	4.46e-05	1.39572	Cellular Component: cytosol (GO:0005829); Molecular Function: diaminopimelate epimerase activity (GO:0008837); Biological Process: lysine biosynthetic process via diaminopimelate (GO:0009089);
BnaA09G0498400ZS	AT5G59970		2.50992	1.58226	3.04137	4.95183	6.39243	9.20556	2.16e-05	0.000129796	1.48105	Cellular Component: nucleosome (GO:0000786); Molecular Function: DNA binding (GO:0003677); Cellular Component: nucleus (GO:0005634); Biological Process: nucleosome assembly (GO:0006334); Cellular Component: host cell nucleus (GO:0042025); Molecular Function: protein heterodimerization activity (GO:0046982);
BnaA09G0503500ZS			8.83283	9.40971	14.3151	24.8305	24.2248	24.2183	1.73e-08	1.61e-07	1.15959	--
BnaA09G0505800ZS	AT3G54720	AMP1	0.577903	0.361283	0.670364	0.807704	1.92566	1.05734	0.00126102	0.0051843	1.19743	Molecular Function: carboxypeptidase activity (GO:0004180);
BnaA09G0506700ZS	AT3G54826	ZR3	6.18133	4.87497	6.31634	13.6129	12.6274	15.2995	1.14e-11	1.5e-10	1.23746	Molecular Function: zinc ion binding (GO:0008270);
BnaA09G0511200ZS	AT3G55350	HHP1	4.72463	3.80331	5.23251	9.65544	10.2418	10.8049	8.76e-14	1.45e-12	1.13673	--
BnaA09G0511800ZS	AT3G55400	OVA1	1.46478	0.835927	1.76135	2.13166	3.97771	3.61415	1.57e-05	9.65e-05	1.23408	Molecular Function: methionine-tRNA ligase activity (GO:0004825); Molecular Function: ATP binding (GO:0005524); Biological Process: methionyl-tRNA aminoacylation (GO:0006431);
BnaA09G0512100ZS	AT3G55430		1.35935	0.513523	0.964265	2.15296	2.6011	3.49024	6.68e-06	4.35e-05	1.50642	Molecular Function: hydrolase activity, hydrolyzing O-glycosyl compounds (GO:0004553); Biological Process: carbohydrate metabolic process (GO:0005975);
BnaA09G0513400ZS	AT3G55580	TCF1	0.14931	0.167909	0.108067	1.54689	1.7543	1.51536	9.81e-15	1.8e-13	3.44757	--
BnaA09G0517500ZS	AT3G56130	BLP3	11.5703	9.36174	13.1203	26.6704	31.2706	31.7654	6.31e-25	3.1e-23	1.37591	--
BnaA09G0520500ZS			0.599663	0.996859	0.583568	12.359	11.4974	15.2566	4.51e-25	2.25e-23	4.05142	--
BnaA09G0521000ZS	AT3G56580	RZF1	3.95902	3.61953	4.93135	10.1003	10.6088	11.83	2.42e-16	5.33e-15	1.35907	Molecular Function: ubiquitin protein ligase activity (GO:0061630);
BnaA09G0521500ZS			1.73777	1.57272	2.34121	3.88743	5.2616	4.59576	1.77e-13	2.84e-12	1.25925	Cellular Component: exocyst (GO:0000145); Biological Process: vesicle docking involved in exocytosis (GO:0006904);
BnaA09G0521700ZS	AT3G56690	CIP111	0.578162	0.728472	1.14859	1.21552	1.95084	1.89892	0.000207226	0.00102268	1.0191	Molecular Function: ATP binding (GO:0005524);
BnaA09G0527700ZS	AT3G57280	FAX1	3.29828	3.14855	3.70196	12.9001	13.8361	14.1607	1.68e-29	1.13e-27	1.98109	Cellular Component: integral component of membrane (GO:0016021);
BnaA09G0529200ZS	AT3G57470		0.511953	0.519834	0.729531	2.3545	3.39945	2.91035	2.28e-27	1.36e-25	2.26112	Molecular Function: metalloendopeptidase activity (GO:0004222); Molecular Function: metal ion binding (GO:0046872);
BnaA09G0529800ZS	AT3G57540	REM4.1	0.347024	0.259992	0.751413	1.53278	1.23218	1.60244	0.000214855	0.00105729	1.65565	Biological Process: response to acid chemical (GO:0001101); Cellular Component: cellular_component (GO:0005575); Cellular Component: obsolete cell (GO:0005623); Cellular Component: plasma membrane (GO:0005886); Biological Process: cell communication (GO:0007154); Biological Process: signal transduction (GO:0007165); Biological Process: biological_process (GO:0008150); Biological Process: response…
BnaA09G0530000ZS	AT3G57560	NAGK	3.2531	1.96093	3.33869	6.47086	6.99273	7.90694	1.16e-09	1.23e-08	1.30072	Molecular Function: acetylglutamate kinase activity (GO:0003991); Molecular Function: acetyl-CoA:L-glutamate N-acetyltransferase activity (GO:0004042); Biological Process: arginine biosynthetic process (GO:0006526); Cellular Component: chloroplast thylakoid (GO:0009534); Molecular Function: arginine binding (GO:0034618);
BnaA09G0532400ZS			5.83785	3.65477	5.95255	12.4155	8.99671	14.8441	9.86e-06	6.25e-05	1.22008	Molecular Function: ATP binding (GO:0005524); Molecular Function: transferase activity (GO:0016740);
BnaA09G0533600ZS	AT3G58040	SINAT2	3.21934	2.34514	3.67094	7.39893	8.11849	8.38107	9.63e-13	1.42e-11	1.35192	Biological Process: ubiquitin-dependent protein catabolic process (GO:0006511); Biological Process: multicellular organism development (GO:0007275); Molecular Function: zinc ion binding (GO:0008270); Cellular Component: host cell nucleus (GO:0042025);
BnaA09G0533700ZS	AT3G58060	MTP8	0.570369	0.340074	0.489869	2.66352	3.3692	4.2019	1.46e-20	4.99e-19	2.82121	Molecular Function: manganese ion transmembrane transporter activity (GO:0005384); Cellular Component: plasma membrane (GO:0005886); Biological Process: cellular cadmium ion homeostasis (GO:0006876); Biological Process: cellular iron ion homeostasis (GO:0006879); Biological Process: cellular zinc ion homeostasis (GO:0006882); Molecular Function: cation transmembrane transporter activity (GO:00083…
BnaA09G0535400ZS	AT3G58460	RBL15	6.29003	5.22239	7.18549	14.5747	17.4186	17.6701	4.08e-28	2.54e-26	1.38689	Molecular Function: nucleic acid binding (GO:0003676); Molecular Function: serine-type endopeptidase activity (GO:0004252); Cellular Component: cytoplasm (GO:0005737); Cellular Component: integral component of membrane (GO:0016021); Molecular Function: protein-lysine N-methyltransferase activity (GO:0016279);
BnaA09G0539900ZS	AT3G59270		0	0	0	2.71917	2.77626	2.72077	7.73e-11	9.29e-10	8.14913	--
BnaA09G0540500ZS	AT3G59280	TXR1	2.5274	1.70603	1.53102	8.60632	9.25413	9.89485	3.97e-13	6.12e-12	2.22389	Cellular Component: TIM23 mitochondrial import inner membrane translocase complex (GO:0005744); Biological Process: protein import into mitochondrial matrix (GO:0030150);
BnaA09G0541400ZS	AT3G59430		0.393989	0.368977	0.342202	1.52977	2.35646	2.06065	2.77e-12	3.91e-11	2.34197	--
BnaA09G0548500ZS	AT3G60260	ELMOD_A	2.75453	1.94365	2.60233	5.82613	4.62089	5.55756	8.18e-06	5.26e-05	1.11141	Molecular Function: molecular_function (GO:0003674); Molecular Function: binding (GO:0005488); Molecular Function: protein binding (GO:0005515); Cellular Component: cellular_component (GO:0005575); Cellular Component: intracellular (GO:0005622); Cellular Component: obsolete cell (GO:0005623); Cellular Component: cytoplasm (GO:0005737); Biological Process: movement of cell or subcellular component…
BnaA09G0557300ZS	AT3G61490	PGF9	29.6707	10.6644	37.8719	75.5642	88.3433	77.9859	3.42e-07	2.72e-06	1.64673	Molecular Function: polygalacturonase activity (GO:0004650); Biological Process: carbohydrate metabolic process (GO:0005975);
BnaA09G0557500ZS	AT3G61530	PANB2	2.93711	1.88013	2.58701	5.18037	6.66715	6.77056	1.05e-09	1.12e-08	1.29958	Molecular Function: 3-methyl-2-oxobutanoate hydroxymethyltransferase activity (GO:0003864); Biological Process: pantothenate biosynthetic process (GO:0015940);
BnaA09G0558000ZS	AT3G61600	POB1	1.19655	0.572516	1.06251	5.7085	7.46922	5.9766	1.05e-27	6.32e-26	2.73259	Cellular Component: ubiquitin ligase complex (GO:0000151); Molecular Function: molecular_function (GO:0003674); Molecular Function: binding (GO:0005488); Molecular Function: protein binding (GO:0005515); Cellular Component: cellular_component (GO:0005575); Cellular Component: intracellular (GO:0005622); Cellular Component: obsolete cell (GO:0005623); Cellular Component: nucleus (GO:0005634); Biol…
BnaA09G0562300ZS	AT3G62100	IAA30	2.40557	1.7401	1.44673	4.87447	5.05266	4.53302	7.33e-05	0.000395966	1.33039	Cellular Component: nucleus (GO:0005634); Biological Process: regulation of transcription, DNA-templated (GO:0006355); Biological Process: auxin-activated signaling pathway (GO:0009734);
BnaA09G0566800ZS	AT3G62810	LYRM7	2.0384	0.802657	2.28215	5.04555	3.65656	5.88515	0.00059054	0.00263955	1.47017	--
BnaA09G0571400ZS	AT2G26420		0.124221	0.112248	0.281647	0.36127	0.582241	0.373933	0.00140651	0.00570905	1.32413	Molecular Function: ATP binding (GO:0005524); Molecular Function: phosphatidylinositol phosphate kinase activity (GO:0016307);
BnaA09G0573100ZS	AT2G25770		0.93226	0.814065	1.27637	2.85429	2.44097	3.39372	4.5e-05	0.000253935	1.5055	--
BnaA09G0575700ZS	AT2G25270		1.13786	1.05463	2.12916	2.48002	3.85748	3.83846	3.9e-05	0.000221974	1.21238	Cellular Component: integral component of membrane (GO:0016021);
BnaA09G0578000ZS	AT2G24970		5.4671	2.49844	5.641	11.2622	11.134	14.9219	6.3e-07	4.84e-06	1.43984	Cellular Component: condensed chromosome outer kinetochore (GO:0000940); Cellular Component: spindle microtubule (GO:0005876); Biological Process: chromosome segregation (GO:0007059); Molecular Function: microtubule binding (GO:0008017); Biological Process: cell division (GO:0051301);
BnaA09G0581000ZS	AT2G24270	ALDH11A3	12.6289	10.917	15.1301	21.8879	34.0123	29.7953	1.94e-12	2.78e-11	1.1195	Molecular Function: oxidoreductase activity, acting on the aldehyde or oxo group of donors, NAD or NADP as acceptor (GO:0016620);
BnaA09G0584500ZS	AT2G23980		0.760341	0.906189	1.09836	2.03916	2.66358	2.26369	2.59e-09	2.64e-08	1.29971	Molecular Function: ion channel activity (GO:0005216); Cellular Component: integral component of membrane (GO:0016021);
BnaA09G0594000ZS	AT2G22240	MIPS2	7.12643	4.9012	8.5254	20.5335	34.9627	22.7591	9.35e-18	2.4e-16	1.91069	Molecular Function: inositol-3-phosphate synthase activity (GO:0004512); Cellular Component: cytoplasm (GO:0005737); Biological Process: inositol biosynthetic process (GO:0006021); Biological Process: phospholipid biosynthetic process (GO:0008654);
BnaA09G0594100ZS	AT2G22230		2.97512	1.80913	2.47748	5.66933	6.78834	6.18945	1.93e-06	1.38e-05	1.32211	Biological Process: fatty acid biosynthetic process (GO:0006633); Molecular Function: hydro-lyase activity (GO:0016836);
BnaA09G0600000ZS	AT2G21290	bTHXm	2.62422	1.57189	1.93597	4.82716	4.82608	5.57188	0.000423324	0.00195262	1.28209	Cellular Component: ribosome (GO:0005840);
BnaA09G0601500ZS	AT2G21110	DIR4	16.3827	11.5638	17.9399	51.8808	59.6286	51.7111	1.09e-28	7.01e-27	1.81645	Cellular Component: apoplast (GO:0048046);
BnaA09G0601600ZS	AT2G21100	DIR23	1.28431	2.14173	2.26499	10.1029	8.78549	9.30192	9.58e-16	1.99e-14	2.28911	Cellular Component: apoplast (GO:0048046);
BnaA09G0601900ZS	AT2G21050	LAX2	2.69804	2.23223	3.20072	6.81291	6.24387	6.2312	3.03e-11	3.83e-10	1.23547	Biological Process: amino acid transmembrane transport (GO:0003333); Cellular Component: plasma membrane (GO:0005886); Molecular Function: amino acid transmembrane transporter activity (GO:0015171); Cellular Component: integral component of membrane (GO:0016021);
BnaA09G0604700ZS	AT2G20560	DNAJ	10.1126	4.05427	8.22728	25.333	31.1175	20.1228	2.31e-09	2.36e-08	1.76887	Biological Process: protein folding (GO:0006457); Molecular Function: unfolded protein binding (GO:0051082);
BnaA09G0607400ZS	AT5G23630	PDR2	0.349212	0.470666	0.232184	10.0956	9.29302	10.0081	2.25e-57	5.01e-55	4.73409	Cellular Component: integral component of membrane (GO:0016021);
BnaA09G0614000ZS	AT1G18370	HIK	0.591453	0.547023	0.336826	0.724453	1.5761	1.60873	0.000300624	0.00143478	1.32401	Molecular Function: microtubule motor activity (GO:0003777); Molecular Function: ATP binding (GO:0005524); Cellular Component: microtubule (GO:0005874); Biological Process: microtubule-based movement (GO:0007018); Molecular Function: microtubule binding (GO:0008017);
BnaA09G0622700ZS	AT1G16280	RH36	11.6798	5.40464	15.6171	25.7541	28.1012	26.1145	1.31e-05	8.13e-05	1.29791	--
BnaA09G0624900ZS			6.58989	2.55508	8.29664	13.3148	18.1568	18.3627	1.16e-06	8.59e-06	1.51674	--
BnaA09G0629900ZS	AT2G47140	SDR5	0.945654	1.20758	1.29714	7.95829	6.56062	5.50378	2.42e-17	5.94e-16	2.52152	--
BnaA09G0635300ZS	AT1G14210		14.2169	6.24787	15.5353	25.4829	23.6417	30.8968	3.06e-05	0.000177702	1.15473	Molecular Function: RNA binding (GO:0003723); Molecular Function: ribonuclease T2 activity (GO:0033897);
BnaA09G0636700ZS	AT4G23880		0	0	0	3.63326	3.76945	3.79121	2.3e-13	3.66e-12	8.9674	--
BnaA09G0642100ZS			10.3776	10.6019	11.3981	23.9342	44.1483	43.8782	4.89e-15	9.31e-14	1.74069	--
BnaA09G0645700ZS	AT1G12300	RFL2	0.023368	0	0.048072	0.951567	1.08766	0.981265	5.7e-16	1.21e-14	5.01388	--
BnaA09G0652900ZS	AT1G61800		1.58522	0.935043	1.76342	3.26825	11.1949	11.0509	1.68e-10	1.94e-09	2.52332	Cellular Component: integral component of membrane (GO:0016021); Molecular Function: transmembrane transporter activity (GO:0022857);
BnaA09G0664000ZS	AT1G08930	ERD6	0.433711	0.213278	0.400934	1.16268	0.788121	1.22941	0.000102479	0.000538292	1.58491	Cellular Component: integral component of membrane (GO:0016021); Molecular Function: transmembrane transporter activity (GO:0022857);
BnaA09G0669000ZS			3.01143	1.95553	0.882772	9.70944	9.3364	9.91658	3.3e-08	2.97e-07	2.24784	Molecular Function: structural constituent of ribosome (GO:0003735); Cellular Component: mitochondrial ribosome (GO:0005761); Biological Process: translation (GO:0006412);
BnaA09G0680900ZS	AT1G05270	TRB1	2.6011	3.18485	3.17017	5.26597	7.50985	6.75221	1.46e-06	1.06e-05	1.08852	Cellular Component: integral component of membrane (GO:0016021);
BnaA09G0681100ZS	AT1G05205		0.238992	0.089335	0	7.87414	5.49678	7.61898	5.77e-13	8.73e-12	5.92665	--
BnaA09G0681300ZS	AT1G05190	EMB2394	0.594038	0.339256	0.87028	4.37745	4.4798	4.70828	2.52e-17	6.19e-16	2.84907	Molecular Function: structural constituent of ribosome (GO:0003735); Cellular Component: ribosome (GO:0005840); Biological Process: translation (GO:0006412); Molecular Function: rRNA binding (GO:0019843);
BnaA09G0682900ZS	AT1G04550	IAA12	0.59872	1.01015	0.867268	1.60107	2.2855	1.97126	0.000997238	0.00420871	1.18452	Cellular Component: nucleus (GO:0005634); Biological Process: regulation of transcription, DNA-templated (GO:0006355); Biological Process: auxin-activated signaling pathway (GO:0009734);
BnaA09G0686700ZS	AT1G03780	TPX2	0.098374	0.068683	0.279792	1.1886	1.78128	1.43578	6.92e-15	1.29e-13	3.2523	Cellular Component: spindle (GO:0005819); Cellular Component: microtubule (GO:0005874); Biological Process: activation of protein kinase activity (GO:0032147); Biological Process: regulation of mitotic spindle organization (GO:0060236);
BnaA09G0692200ZS	AT1G02280	TOC33	11.8487	11.4528	18.3274	30.8775	27.7838	35.7567	8.39e-10	9.02e-09	1.17497	Molecular Function: GTP binding (GO:0005525); Biological Process: intracellular protein transport (GO:0006886); Cellular Component: chloroplast outer membrane (GO:0009707); Molecular Function: P-P-bond-hydrolysis-driven protein transmembrane transporter activity (GO:0015450); Cellular Component: integral component of membrane (GO:0016021); Molecular Function: hydrolase activity (GO:0016787); Mole…
BnaA09G0692900ZS	AT1G01090	PDH-E1 ALPHA	57.6354	57.9938	107.328	158.845	184.724	194.263	5.72e-10	6.28e-09	1.26786	Molecular Function: pyruvate dehydrogenase (acetyl-transferring) activity (GO:0004739); Biological Process: acetyl-CoA biosynthetic process from pyruvate (GO:0006086); Cellular Component: intracellular membrane-bounded organelle (GO:0043231);
[truncated: 1,835 more rows]

## Sheet: Supplementary Table S3
Table S3. A list of down-regulated DEGs
[truncated: 4,592 more rows]
